# Supplementary material for: Comprehensive Identification and Alternative Splicing of Microexons in Drosophila
Source: Front Genet. 2021 Mar 30;12:642602. doi: 10.3389/fgene.2021.642602 (PMC8042270; doi:10.3389/fgene.2021.642602)
Supplement: Supplementary Table 1 — Primers used in this study. [file Table_1.XLS]

## Sheet: Sheet1
Table S1. Primers used in this study
Primers	Sequences	Notes
PTL01	5'_AGTTGCAGGTGCAGCAGC	ME80 forward primer
PTL02	5'_GAGGAGCAGTTTACTCTTGC	ME80 reverse primer
PTL03	5'_AACCCGACGACTCCGATC	ME122 forward primer
PTL04	5'_GCGTCGTAATGGCATTTGTC	ME122 reverse primer
PTL05	5'_CGAATGGAGACTACGAGT	ME245 forward primer
PTL06	5'_CTACTTCGCAGTTCTCTC	ME245 reverse primer
PTL07	5'_GATGGAAGCGAGTTCAGACG	ME383 forward primer
PTL08	5'_CCTAAGAGCCGGATTCTC	ME383 reverse primer
PTL09	5'_CTCAATCACCATCCGCATAC	ME484 forward primer
PTL10	5'_TTGCGACTTATGTTGCAG	ME484 reverse primer
PTL11	5'_ACATTTGCTGGAAAGCCT	ME548 forward primer
PTL12	5'_CTTGTTCGGCGGCTGCAC	ME548 reverse primer
PTL13	5'_GAGATGGCTCCTACATGCGT	ME572 forward primer
PTL14	5'_TGTTTGAATGCCATAGGTGG	ME572 reverse primer
PTL15	5'_GAACTCGGAGCATCATGG	ME577 forward primer
PTL16	5'_AATATGCGCTGGCCAGAACT	ME577 reverse primer
PTL17	5'_ACTGCCCTGGAGAACTAC	ME603 forward primer
PTL18	5'_CTTCACTGTGCCTTGGCATG	ME603 reverse primer
PTL19	5'_GTATAGCCGAAATTAGTGTG	ME727 forward primer
PTL20	5'_ATGCCTTAAGTGCTGCTG	ME727 reverse primer
PTL21	5'_ACGCGATGCGTTCTCTTCTC	ME748 forward primer
PTL22	5'_CTGCTGACATGTGAGTAATC	ME748 reverse primer
PTL23	5'_AGTTCAACATGGTAGCTTGC	ME776 forward primer
PTL24	5'_GAGTATGGCAATGAGAATGG	ME776 reverse primer
PTL25	5'_CGGCAATCGGTATCGGGTGA	ME883 forward primer
PTL26	5'_GAGTGCTTGCAGGGCCA	ME883 reverse primer
PTL27	5'_GAGTGCTTGCAGGGCCAGTT	ME883 microexon-exon specific primer
PTL28	5'_CAGCCATACAGGGTGTCCAG	ME884 forward primer
PTL29	5'_GTGTGTGTGTTTTTGTGTTTATATATATT	ME884 reverse primer
PTL30	5'_GTGTGTGTGTTTTTGTGTTTATATATATTATATTTTTTTT	ME884 microexon-exon specific primer
PTL31	5'_CAACAGCAAGTGTATTCTCG	ME894 forward primer
PTL32	5'_CATGGAGTGGGAGAAT	ME894 reverse primer
PTL33	5'_CATGGAGTGGGAGAATCCACT	ME894 microexon-exon specific primer
PTL34	5'_GTCGCTTCTATTTGTACAGC	ME897 forward primer
PTL35	5'_GATGCGTTGCACGA	ME897 reverse primer
PTL36	5'_GATGCGTTGCACGACTTCGT	ME897 microexon-exon specific primer
PTL37	5'_CTGCAAGATCATCCGCTGAG	ME898 forward primer
PTL38	5'_GTAATCAAATTTAT	ME898 reverse primer
PTL39	5'_GTAATCAAATTTATTTGCTG	ME898 microexon-exon specific primer
PTL40	5'_AGCTCGTGTAACAGCCTG	ME900 forward primer
PTL41	5'_CATTGTGTGCTGC	ME900 reverse primer
PTL42	5'_CATTGTGTGCTGCCTTTTGC	ME900 microexon-exon specific primer
PTL43	5'_CATAAGGCCAATGAGTTCCG	ME124 forward primer
PTL44	5'_CAAAGCCAACAACGGAGG	ME124 reverse primer
PTL45	5'_GCTCTGCTCGCAATCCTG	ME940 forward primer
PTL46	5'_CGGTTGTGGAGATCGCTTCA	ME940 reverse primer
PTL47	5'_CTGTAAGCAGAAGCGCAATG	ME355 forward primer
PTL48	5'_GCATCTTGTGGAGGCCAAAG	ME355 reverse primer
PTL49	5'_TGGCCACCTTCCGGAAAG	ME480 forward primer
PTL50	5'_CCGATACAGATCCACGCACA	ME480 reverse primer
PTL51	5'_GCGAACCTACTCCCAGTCCA	ME672 forward primer
PTL52	5'_TTTCGTGGTAGACCAACA	ME672 reverse primer
PTL53	5'_CACCTTCTGTTCGCCCAC	ME794 forward primer
PTL54	5'_CAGTATGGTGAGCACATC	ME794 reverse primer
PTL55	5'_TGGACTGGAACAAGATTCAG	ME18 forward primer
PTL56	5'_GTGTTAAAGGAGTTCATCAG	ME18 reverse primer
PTL57	5'_GACTACAAACAACTGGAGCT	ME133 forward primer
PTL58	5'_GCATTGTTGATGATCAGC	ME133 reverse primer
PTL59	5'_GGAGGACATCATAAACCATC	ME340 forward primer
PTL60	5'_GGCGATGTTGCTGTGGCAAC	ME340 reverse primer
PTL61	5'_GGACACGGTCGAGTATGACG	ME451 forward primer
PTL62	5'_GATGCAGCGCACATAGTG	ME451 reverse primer
PTL63	5'_GTATAAGTGAGAATGTGACG	ME482 forward primer
PTL64	5'_GGGAAACGAAATGCCGTAAC	ME482 reverse primer
PTL65	5'_GTCATGGGCACCTGCACA	ME177 forward primer
PTL66	5'_CTTGACTGTTTCGCCCTC	ME177 reverse primer
PTL67	5'_AATCGTCGCGGTCATAA	ME756 forward primer
PTL68	5'_CTTGACTGTTTCGCCCTC	ME756 reverse primer
PTL69	5'_TGACCATCCGCCCAGCATACAG	rp49 forward primer
PTL70	5'_GTTCTCTTGAGAACGCAGGCGA	rp49 reverse primer
PTL71	5'_CGATTGAATCTCGATCATCGT	sexlethal female specific forward primer
PTL72	5'_GGATGGCAGAGAATGGGACA	sexlethal female specific reverse primer
PTL73	5'_AATGGATGCCGACAGCAGTG	transformer female specific forward primer
PTL74	5'_CACTTGCACATAGTAGTTGATGA	transformer female specific reverse primer
PTL75	5'_ATCACCACATGACCACGGTGCCTA	doublesex female specific forward primer
PTL76	5'_GGAGTACTCATTCACAACGTATTGG	doublesex female specific reverse primer
