# Supplementary material for: Comprehensive Identification and Alternative Splicing of Microexons in Drosophila
Source: Front Genet. 2021 Mar 30;12:642602. doi: 10.3389/fgene.2021.642602 (PMC8042270; doi:10.3389/fgene.2021.642602)
Supplement: Supplementary Table 4 — List of the identified reliable microexons in this study. [file Table_4.XLS]

## Sheet: note
Table S4. List of the identified reliable microexons in this study
	Sheet 1: List of the identified reliable microexons (881) by TopHat
	Sheet 2: List of the identified reliable microexons (104) by ce-TopHat

## Sheet: sheet 1
ID	Chrosome	Tag	Start	End	Length	Strand	Gene_id	Gene_symbol	Sequence
ME1	2R	FlyBase	18423869	18423871	3	+	FBgn0034345	CG5174	TTT
ME2	3L	FlyBase	12544319	12544321	3	-	FBgn0036302	sowah	TAT
ME3	3L	FlyBase	12545403	12545405	3	-	FBgn0036302	sowah	GGC
ME4	3L	FlyBase	15852695	15852697	3	-	FBgn0264908	pHCl-1	CCC
ME5	3L	FlyBase	16794837	16794839	3	-	FBgn0036663	CG9674	ATG
ME6	3R	FlyBase	8941314	8941316	3	+	FBgn0037643	skap	GCT
ME7	3R	FlyBase	10548652	10548654	3	-	FBgn0001235	hth	ATG
ME8	X	FlyBase	11956922	11956924	3	-	FBgn0263111	cac	GAT
ME9	X	FlyBase	13598174	13598176	3	-	FBgn0004169	up	GAA
ME10	X	FlyBase	20171929	20171931	3	-	FBgn0000084	AnxB10	GAC
ME11	3R	FlyBase	7868369	7868372	4	-	FBgn0037525	CG17816	GCGG
ME12	X	FlyBase	2649736	2649739	4	+	FBgn0003371	sgg	ACGG
ME13	2L	FlyBase	14229532	14229536	5	-	FBgn0016930	Dyrk2	TTTCG
ME14	X	FlyBase	21279182	21279186	5	-	FBgn0052521	CG32521	GTCAG
ME15	2L	FlyBase	21388282	21388287	6	+	FBgn0032946	nrv3	ATCACA
ME16	2R	FlyBase	11504929	11504934	6	+	FBgn0001269	inv	GTCGAA
ME17	3L	FlyBase	5541367	5541372	6	-	FBgn0035612	frm	ATAACG
ME18	3L	FlyBase	9353513	9353518	6	-	FBgn0035978	UGP	AATGAG
ME19	3L	FlyBase	12541182	12541187	6	-	FBgn0036302	sowah	AACGGG
ME20	3L	FlyBase	13462102	13462107	6	+	FBgn0036368	CG10738	CACCAG
ME21	3L	FlyBase	13877624	13877629	6	-	FBgn0264006	dysc	GAACAG
ME22	3R	FlyBase	5761237	5761242	6	-	FBgn0027608	CG2082	AACTGG
ME23	3R	FlyBase	7975054	7975059	6	-	FBgn0037533	CD98hc	GCAGAG
ME24	3R	FlyBase	16874309	16874314	6	-	FBgn0264857	iab-8	TTTCAG
ME25	3R	FlyBase	29136905	29136910	6	+	FBgn0028671	Vha100-1	GAAGAG
ME26	X	FlyBase	2027184	2027189	6	-	FBgn0000667	Actn	CGTGAG
ME27	X	FlyBase	8916697	8916702	6	+	FBgn0261549	rdgA	TGATAC
ME28	X	FlyBase	10707817	10707822	6	+	FBgn0052677	X11Lbeta	GCGCTG
ME29	X	FlyBase	11960075	11960080	6	-	FBgn0263111	cac	CACGAT
ME30	X	FlyBase	15900255	15900260	6	+	FBgn0003392	shi	CAAAAA
ME31	X	FlyBase	16828178	16828183	6	-	FBgn0284222	CG46306	AACAAA
ME32	X	FlyBase	17603974	17603979	6	+	FBgn0026313	X11L	GCTTTG
ME33	X	FlyBase	19305294	19305299	6	-	FBgn0031012	CG8051	CAGTGA
ME34	2R	FlyBase	10718309	10718315	7	+	FBgn0024836	stan	CTCAGAG
ME35	X	FlyBase	2018080	2018086	7	+	FBgn0261954	east	AACGAAG
ME36	X	FlyBase	13413242	13413248	7	+	FBgn0030486	Set2	TGCATTG
ME37	2L	Novel	2741274	2741281	8	+	FBgn0031450	Hrs	GCGGCCAG
ME38	2R	Novel	9539089	9539096	8	+	FBgn0259246	brp	TCTTTTCG
ME39	2R	Novel	14216613	14216620	8	-	FBgn0033912	RpS23	CATCGCTG
ME40	2R	Novel	15013434	15013441	8	+	FBgn0029082	hbs	TAGAGTAG
ME41	2R	FlyBase	17696929	17696936	8	-	FBgn0027872	rdgBbeta	AATACACG
ME42	2R	Novel	22645677	22645684	8	-	FBgn0034753	CG2852	GTTCTTGG
ME43	3L	Novel	1478053	1478060	8	+	FBgn0028567	robl62A	GGGTTAAC
ME44	3L	Novel	8993034	8993041	8	-	FBgn0016070	smg	ATGGAATG
ME45	3L	Novel	10858435	10858442	8	+	FBgn0026160	tna	AACAAAAA
ME46	3L	Novel	12129119	12129126	8	-	FBgn0017424	CR11538	GTGAAGCA
ME47	3L	Novel	13023386	13023393	8	+	FBgn0260441	RpS12	GTCAAAAG
ME48	3L	FlyBase	25109231	25109238	8	+	FBgn0040022	Set1	TAAAATAG
ME49	3R	Novel	5467069	5467076	8	-	FBgn0037328	RpL35A	CCGGCGAA
ME50	3R	FlyBase	9999836	9999843	8	+	FBgn0037772	Spn85F	ATGGGAAT
ME51	3R	Novel	17475491	17475498	8	-	FBgn0261046	Dscam3	CGTCTTCA
ME52	3R	Novel	21158005	21158012	8	+	FBgn0264357	SNF4Agamma	CAGGCAAT
ME53	3R	Novel	26712993	26713000	8	-	FBgn0023179	amon	TGTAAATA
ME54	X	Novel	4244670	4244677	8	-	FBgn0052774	Muc4B	AACTACAC
ME55	X	Novel	10780360	10780367	8	-	FBgn0025111	Ant2	GTTTCCAA
ME56	X	Novel	10781766	10781773	8	-	FBgn0025111	Ant2	GTCATCTA
ME57	X	Novel	20676281	20676288	8	-	FBgn0031128	hydra	ATTTTTAC
ME58	2L	Novel	7184386	7184394	9	+	FBgn0031893	MICU1	TCCTTGAAG
ME59	2L	Novel	10684099	10684107	9	-	FBgn0032282	CG7299	GTGGATTCG
ME60	2L	Novel	17398854	17398862	9	+	FBgn0020503	CLIP-190	ATGATTATT
ME61	2R	Novel	6753495	6753503	9	+	FBgn0027066	Eb1	CTTCAACTG
ME62	2R	Novel	14604115	14604123	9	-	FBgn0003742	tra2	TTTCGATAG
ME63	2R	FlyBase	17795596	17795604	9	+	FBgn0028743	Dhit	GGCCAAATG
ME64	2R	Novel	21293781	21293789	9	+	FBgn0016726	RpL29	CGCGTTTCC
ME65	3L	Novel	225910	225918	9	+	FBgn0262109	CR42862	AATTACTGA
ME66	3L	FlyBase	2512149	2512157	9	-	FBgn0010905	Spn	CACAAAGCG
ME67	3L	FlyBase	4466622	4466630	9	-	FBgn0052241	CG32241	AGCAAAATG
ME68	3L	FlyBase	4470001	4470009	9	+	FBgn0052249	CG32249	ATCAACATG
ME69	3L	FlyBase	9735672	9735680	9	-	FBgn0259163	CG42268	AGTCCCAAG
ME70	3L	FlyBase	12533996	12534004	9	+	FBgn0085271	CG34242	GTCAACCAG
ME71	3L	Novel	16957843	16957851	9	+	FBgn0010352	Nc73EF	GGGAAAGCA
ME72	3L	Novel	23010486	23010494	9	+	FBgn0262509	nrm	AAAACATTG
ME73	3R	FlyBase	5761438	5761446	9	-	FBgn0027608	CG2082	GTTATGGAG
ME74	3R	FlyBase	8005010	8005018	9	+	FBgn0037536	CG2698	AGGATTTTA
ME75	3R	FlyBase	16634374	16634382	9	+	FBgn0285925	Fas1	TCGTTCAAG
ME76	3R	FlyBase	16635086	16635094	9	+	FBgn0285925	Fas1	TTTATGAAC
ME77	3R	FlyBase	27255016	27255024	9	+	FBgn0011289	TfIIA-L	AGCCACAAG
ME78	3R	FlyBase	28872427	28872435	9	-	FBgn0053203	CG33203	GTTGAAGTT
ME79	3R	FlyBase	30387103	30387111	9	-	FBgn0015222	Fer1HCH	GCGCTCTTT
ME80	3R	Novel	31370236	31370244	9	+	FBgn0085376	CG34347	AGCGCAATT
ME81	4	FlyBase	885454	885462	9	-	FBgn0025726	unc-13	GTTCTCAAG
ME82	X	FlyBase	2372324	2372332	9	-	FBgn0264598	PsGEF	CTTTTACAG
ME83	X	Novel	13004850	13004858	9	+	FBgn0265597	rad	ACAATTGTT
ME84	X	FlyBase	15106441	15106449	9	+	FBgn0030613	Rab3-GEF	GATTTCGAG
ME85	2L	FlyBase	10094088	10094097	10	+	FBgn0083945	CG34109	CAAGCTTTAA
ME86	2R	FlyBase	17099492	17099501	10	-	FBgn0010226	GstS1	GTTATTCATG
ME87	2R	Novel	18412047	18412056	10	+	FBgn0027835	Dp1	CTTGGAGTCG
ME88	2R	Novel	21293780	21293789	10	+	FBgn0016726	RpL29	TCGCGTTTCC
ME89	2R	Novel	22270938	22270947	10	+	FBgn0020307	dve	CTGGAAGAAG
ME90	3L	Novel	5928214	5928223	10	+	FBgn0053523	CG33523	TCATCGGCAG
ME91	3L	Novel	27267274	27267283	10	+	FBgn0028697	RpL15	TTTCCGTGCT
ME92	3L	Novel	27267514	27267523	10	+	FBgn0028697	RpL15	ATTGTAATAT
ME93	3R	Novel	10768717	10768726	10	-	FBgn0266446	CG45076	GAAGCTGCCC
ME94	4	Novel	451445	451454	10	+	FBgn0016126	CaMKI	ATTTTAAAAG
ME95	X	FlyBase	11943103	11943112	10	-	FBgn0263111	cac	AAACAAAAAG
ME96	2L	Novel	10408376	10408386	11	+	FBgn0025366	Ip259	GCCGAAGCAAG
ME97	2L	Novel	10646941	10646951	11	+	FBgn0265264	CG17097	CTCAGTTACAG
ME98	2R	Novel	1369151	1369161	11	+	FBgn0262123	l(2)41Ab	GCCAATAAATA
ME99	2R	Novel	10041660	10041670	11	-	FBgn0085249	CG34220	CACTACCACCA
ME100	2R	Novel	13670801	13670811	11	+	FBgn0033864	CG18368	TCGTTTGGCAG
ME101	3R	Novel	19767856	19767866	11	+	FBgn0024963	GluClalpha	GACCTTCTAAG
ME102	3R	Novel	21199208	21199218	11	+	FBgn0264357	SNF4Agamma	CAAGCGGTTGT
ME103	3R	Novel	23817594	23817604	11	-	FBgn0260634	eIF4G2	CTCCTACGCTC
ME104	4	Novel	1146470	1146480	11	-	FBgn0052017	CG32017	ATTCATTACAG
ME105	X	FlyBase	8509456	8509466	11	+	FBgn0053181	CG33181	CCATATCAACG
ME106	2L	FlyBase	7649189	7649200	12	-	FBgn0264087	Slob	ACAAGAAAACAA
ME107	2L	FlyBase	12300610	12300621	12	+	FBgn0000114	bru1	CTAAAAAGACAG
ME108	2L	Novel	15960189	15960200	12	-	FBgn0028645	beat-Ib	GAAATTTCGATT
ME109	2L	FlyBase	17716678	17716689	12	-	FBgn0015609	CadN	GGTTGTTATCCA
ME110	2R	Novel	4902031	4902042	12	-	FBgn0264911	CG44102	TTTTTTTATCCG
ME111	2R	FlyBase	8866346	8866357	12	+	FBgn0011286	RyR	GATAGTCGACTT
ME112	2R	FlyBase	13874732	13874743	12	-	FBgn0013733	shot	AGGTCTCAAAAG
ME113	2R	FlyBase	15567829	15567840	12	-	FBgn0024754	Flo1	GGCGACTCAAAG
ME114	2R	FlyBase	19671284	19671295	12	+	FBgn0028372	isopeptidase-T-3	TTTGTTTCTCAG
ME115	3L	FlyBase	1851485	1851496	12	-	FBgn0035282	CNMa	TTCGTAAACAAT
ME116	3L	FlyBase	4473068	4473079	12	+	FBgn0035550	CG11349	ACTTTAGCAATG
ME117	3L	FlyBase	4564538	4564549	12	+	FBgn0260657	CG42540	TACGTAGACTTG
ME118	3L	Novel	7130890	7130901	12	+	FBgn0250836	CG8628	GCCTTTTCACCG
ME119	3L	FlyBase	12548485	12548496	12	-	FBgn0036302	sowah	TGCCCTGCAACG
ME120	3R	FlyBase	4288072	4288083	12	+	FBgn0041605	cpx	ATGCTGCAGGCG
ME121	3R	FlyBase	4494609	4494620	12	-	FBgn0085386	CG34357	AGAATCTCACGG
ME122	3R	Novel	6355999	6356010	12	+	FBgn0267698	Pak	CTGCCAATGAAA
ME123	3R	FlyBase	9141320	9141331	12	-	FBgn0003165	pum	GTAGGTGACAAT
ME124	3R	FlyBase	10891000	10891011	12	-	FBgn0037855	CG6621	ACAAGACAACAA
ME125	3R	Novel	13612092	13612103	12	-	FBgn0003060	CG9757	GCGGCTTCGGAG
ME126	3R	FlyBase	14120611	14120622	12	-	FBgn0020510	Abi	GAATCCAAATAG
ME127	3R	Novel	15242716	15242727	12	+	FBgn0266599	Hsc70-4	GTTTGATCGAAG
ME128	3R	FlyBase	20321702	20321713	12	+	FBgn0261550	CG42668	CAAGGGGAGCAG
ME129	3R	Novel	30252045	30252056	12	+	FBgn0039760	CG9682	GCTGCTGGAAAT
ME130	3R	Novel	30252219	30252230	12	+	FBgn0039760	CG9682	GCTGCTGGAAAT
ME131	4	FlyBase	337536	337547	12	-	FBgn0259214	PMCA	ATTTCAGTACCG
ME132	X	FlyBase	6368332	6368343	12	+	FBgn0029870	Marf	GAATTGGCTAAG
ME133	X	FlyBase	15899444	15899455	12	+	FBgn0003392	shi	GAAGGACAAGAG
ME134	X	Novel	21061906	21061917	12	+	FBgn0031150	bves	ATTTTTATTGAT
ME135	X	FlyBase	21334039	21334050	12	-	FBgn0015558	tty	GTCCCAATAATG
ME136	2L	FlyBase	10002724	10002736	13	-	FBgn0051755	SoYb	CTGTGCAAAAAAA
ME137	2L	FlyBase	19385780	19385792	13	-	FBgn0032773	fon	ATTTCCAACAAAG
ME138	2R	Novel	7500410	7500422	13	+	FBgn0261397	didum	GAAGAAGGAGAGG
ME139	2R	Novel	8901419	8901431	13	+	FBgn0004921	Ggamma1	ATCACTAGTTTGG
ME140	3L	Novel	4897731	4897743	13	-			GTCAATGAGCTTC
ME141	3R	FlyBase	5476306	5476318	13	+	FBgn0037332	Hcs	CTGGAAGATTACG
ME142	3R	Novel	15137677	15137689	13	-	FBgn0267160	CR45600	ATTGGGATTAAAT
ME143	3R	Novel	15137677	15137689	13	+	FBgn0038291	CG3984	ATTTAATCCCAAT
ME144	3R	Novel	17612894	17612906	13	+	FBgn0085310	CG34281	GCCAGCCATGAAG
ME145	3R	Novel	20015964	20015976	13	+	FBgn0270925	CG4836	TGCCAAAAAGAAG
ME146	3R	Novel	22770293	22770305	13	+	FBgn0039026	CG7029	ACTCAGCTGCATT
ME147	X	Novel	1483258	1483270	13	-	FBgn0003517	sta	GCGGCATCTAGAC
ME148	X	Novel	14170201	14170213	13	+	FBgn0030537	CG12480	GTGGTTCCTGGTG
ME149	2R	Novel	4460334	4460347	14	-	FBgn0260798	Gprk1	ACCAAAACGCACAT
ME150	2R	Novel	17138160	17138173	14	+	FBgn0034200	Gbp2	ATTCCAACAGCCAG
ME151	3L	Novel	14326076	14326089	14	+	FBgn0001085	fz	ATTTATGATATTGG
ME152	3R	Novel	9747917	9747930	14	+	FBgn0005777	PpD3	TTTCAATAAATCGG
ME153	3R	FlyBase	15963884	15963897	14	+	FBgn0038389	CG5516	AGTCGATTTGCGAA
ME154	3R	Novel	18167781	18167794	14	+	FBgn0042693	PP2A-B'	CGACAACGTTGCGT
ME155	3R	FlyBase	24159391	24159404	14	-	FBgn0039157	Myo95E	ATATGTTGGAAAAG
ME156	3R	Novel	31391780	31391793	14	+	FBgn0039844	CG1607	TATGAAACATATTG
ME157	X	FlyBase	11579386	11579399	14	+	FBgn0019660	roX2	TTCCCATCGAGCTG
ME158	X	Novel	16637914	16637927	14	+	FBgn0010412	RpS19a	CTTTAACGAGAAAG
ME159	2L	FlyBase	2962272	2962286	15	+	FBgn0010263	Rbp9	ATGAACATGCTGCGG
ME160	2L	FlyBase	5852884	5852898	15	+	FBgn0085410	TrissinR	CTCGATAATTGCAAG
ME161	2L	FlyBase	8194045	8194059	15	-	FBgn0031995	CG8475	GCTAAACCGGGCACT
ME162	2L	Novel	8353894	8353908	15	-			GTCAGATTCCTCAAC
ME163	2L	Novel	18845198	18845212	15	+	FBgn0032719	CG17321	CTTTCAACGCTGTCG
ME164	2L	FlyBase	21122913	21122927	15	+	FBgn0040297	Nhe2	GCCTCAATACAAATG
ME165	2L	Novel	21381654	21381668	15	+	FBgn0032946	nrv3	CTAAAATCAGCAGAG
ME166	2R	FlyBase	8748110	8748124	15	+	FBgn0027585	CG8740	CACATTTGGGTACAG
ME167	2R	Novel	24060435	24060449	15	+	FBgn0034968	RpL12	CTTTTTTGCGGTAAA
ME168	2R	FlyBase	24908135	24908149	15	+	FBgn0085434	NaCP60E	ATTTTCAAGAAGAAG
ME169	3L	FlyBase	7050173	7050187	15	+	FBgn0260660	Mp	TGGTATCCGCGAATG
ME170	3L	FlyBase	10636426	10636440	15	-	FBgn0000629	E(z)	GTCACCATGTGCAGG
ME171	3L	Novel	11629584	11629598	15	+	FBgn0042138	CG18815	ATCATCAGTAAATGG
ME172	3L	FlyBase	13422322	13422336	15	-	FBgn0052121	CG32121	AAACGGTTAACAAAG
ME173	3L	FlyBase	19975599	19975613	15	+	FBgn0004852	Ac76E	TCACGTAGCTTTGCG
ME174	3R	FlyBase	6580996	6581010	15	+	FBgn0037455	CG2336	CAACCGACCCACGGC
ME175	3R	FlyBase	6727218	6727232	15	-	FBgn0051481	pb	GTGATAACTCCATTA
ME176	3R	FlyBase	17109708	17109722	15	-	FBgn0014141	cher	CATTCCTCCGCCGCG
ME177	3R	FlyBase	18463267	18463281	15	-	FBgn0004652	fru	CCTACAAATAAGCAG
ME178	3R	FlyBase	21008722	21008736	15	+	FBgn0013995	Calx	ATTCCACTCACTACC
ME179	3R	Novel	22767648	22767662	15	+	FBgn0039026	CG7029	CGTAGTAACTCTGAT
ME180	3R	FlyBase	22770293	22770307	15	-	FBgn0262539	CG43093	AAAATGCAGCTGAGT
ME181	4	FlyBase	72321	72335	15	+	FBgn0085432	pan	ATATGCCCTTATAGA
ME182	4	FlyBase	1244337	1244351	15	+	FBgn0053653	Cadps	TACACCGTCGTTTTT
ME183	X	FlyBase	4109495	4109509	15	+	FBgn0026084	cib	ACTTTGCTATCTAAG
ME184	X	FlyBase	6372901	6372915	15	-	FBgn0003139	PpV	CCAGTGTGACCGTAG
ME185	X	Novel	13457255	13457269	15	+	FBgn0265416	Neto	GTGGTGGTGGTGGGC
ME186	X	FlyBase	16551475	16551489	15	-	FBgn0011742	Arp2	GATTTACATGTCGAT
ME187	2L	Novel	2886118	2886133	16	+	FBgn0041111	lilli	CACAAACATTTTTTTC
ME188	2L	Novel	8665446	8665461	16	+	FBgn0011259	Sema1a	GCTGTAAACAACACAA
ME189	2L	FlyBase	8937390	8937405	16	+	FBgn0032075	Tsp29Fb	ACCAGCAAAAGTTAAA
ME190	2L	Novel	9176365	9176380	16	+	FBgn0041092	tai	GTTTGTATTTCGTTTG
ME191	2L	Novel	10746063	10746078	16	-	FBgn0032297	CG17124	CAGCCACGCCAATCGA
ME192	2R	Novel	11154232	11154247	16	-	FBgn0033579	CG13229	CCAAACAATATTCTTG
ME193	2R	FlyBase	12388518	12388533	16	+	FBgn0033725	Cpr49Ac	CCACGACCTGTACACA
ME194	2R	Novel	17138158	17138173	16	+	FBgn0034200	Gbp2	GGATTCCAACAGCCAG
ME195	2R	Novel	18412041	18412056	16	-	FBgn0013983	imd	CGACTCCAAGTAAAAT
ME196	2R	FlyBase	22917534	22917549	16	-	FBgn0050187	CG30187	AAAACTCATCAAACTT
ME197	3L	Novel	218180	218195	16	-	FBgn0035113	pyx	TGCATATGTAAACCAT
ME198	3L	Novel	11629583	11629598	16	+	FBgn0042138	CG18815	CATCATCAGTAAATGG
ME199	3L	FlyBase	20427651	20427666	16	-	FBgn0036987	CG5274	CCTCTAAAGTTCCACG
ME200	3R	Novel	8000926	8000941	16	+	FBgn0037535	PIG-H	CGTGGCTGTAGTCTTT
ME201	3R	FlyBase	20854514	20854529	16	-	FBgn0259215	Ir93a	GTGGATCAAACCATAT
ME202	3R	Novel	29220185	29220200	16	+	FBgn0029176	eEF1gamma	CTCTTCTTCGTTTCCG
ME203	4	Novel	446631	446646	16	+	FBgn0016126	CaMKI	ATGTACGCAATATAAG
ME204	2L	Novel	5269999	5270015	17	-	FBgn0003716	tkv	CTCATGATGTCGTATAT
ME205	2L	FlyBase	10581424	10581440	17	-	FBgn0085190	CG34161	GTGTCTTCTTTCGCAAG
ME206	2L	Novel	10581424	10581440	17	+	FBgn0051721	Trim9	CTTGCGAAAGAAGACAC
ME207	2L	Novel	18845196	18845212	17	+	FBgn0032719	CG17321	GGCTTTCAACGCTGTCG
ME208	2R	Novel	8702337	8702353	17	+	FBgn0033323	CG12376	CACGTTTGCAACAAATA
ME209	2R	Novel	9242963	9242979	17	+	FBgn0033397	Cyp4p3	TTTCAGGAAATTTTTAT
ME210	2R	Novel	21632458	21632474	17	-	FBgn0260720	CR42547	CTTCTCGTTTTGGGTCA
ME211	3L	Novel	7241320	7241336	17	-	FBgn0035753	RpL18	CTTTCGTTTCCGGCGAG
ME212	3L	FlyBase	20342634	20342650	17	+	FBgn0036970	Spn77Bc	TTCGGGTGCACAAAGAG
ME213	3L	Novel	27267267	27267283	17	+	FBgn0028697	RpL15	TGGAATATTTCCGTGCT
ME214	3R	FlyBase	8008776	8008792	17	-	FBgn0040524	CG11052	GCGTTTCATTTCGAATG
ME215	3R	FlyBase	15792957	15792973	17	+	FBgn0038363	Acyp2	GTGTGTTCTTCCGCAAA
ME216	4	Novel	234265	234281	17	+	FBgn0039897	CG1674	AATGTCAATGACCCAAC
ME217	X	FlyBase	4702284	4702300	17	+	FBgn0028325	l(1)G0334	CACTAATAGGCCAAGTG
ME218	X	FlyBase	8517741	8517757	17	+	FBgn0264975	Nrg	AGTGTGCGTTCGTGTGT
ME219	X	FlyBase	11579512	11579528	17	+	FBgn0019660	roX2	TCTCCAACTAGCTGCAA
ME220	X	Novel	12445686	12445702	17	+	FBgn0259680	Pkcdelta	CAACACCACAAGCTAAA
ME221	X	Novel	12633913	12633929	17	+	FBgn0030412	Tomosyn	TGAAGAAGCTGCAGGAG
ME222	2L	FlyBase	8218854	8218871	18	-	FBgn0032005	Snx6	CCGTTGGAGGTGCAAGAG
ME223	2L	Novel	10684126	10684143	18	-	FBgn0032282	CG7299	GTGGATTCGGAGGACCAG
ME224	2L	Novel	10684168	10684185	18	-	FBgn0032282	CG7299	CTGGATTCGGAGGACAGG
ME225	2L	FlyBase	11987495	11987512	18	-	FBgn0032388	CG6686	GTTTCTCCTTTTTTTCAG
ME226	2L	Novel	13208995	13209012	18	+	FBgn0032482	Pect	TCGATCAATCAGTTACAA
ME227	2L	Novel	16249125	16249142	18	-	FBgn0284225	CG46309	CCTAAACAAGATTCAATT
ME228	2L	FlyBase	16339263	16339280	18	-	FBgn0259151	CG42266	TGACAGGCGCCGATATAG
ME229	2R	FlyBase	6865867	6865884	18	-	FBgn0265935	coro	GTTGGCCGCATGTGGCAA
ME230	2R	FlyBase	13200889	13200906	18	+	FBgn0027079	ValRS	TCTGCTCATGGAAGTGTG
ME231	2R	FlyBase	15323124	15323141	18	+	FBgn0013750	Arf51F	CAACGAGCTGATGACAAT
ME232	2R	Novel	16634886	16634903	18	-	FBgn0040505	Alk	AATCACGACAGAGGAGGC
ME233	2R	Novel	21004737	21004754	18	+	FBgn0034570	CG10543	CAACAGCAGCAGCAGCAG
ME234	2R	Novel	21658092	21658109	18	+	FBgn0034645	ND-B12	CTCATCTCTAAGTCAACT
ME235	2R	FlyBase	23932574	23932591	18	-	FBgn0263006	SERCA	AGTTGCCGACTGAGGAAG
ME236	3L	FlyBase	2864043	2864060	18	-	FBgn0263392	Tet	GAACCCAAAGCCAAAACC
ME237	3L	Novel	3714040	3714057	18	+	FBgn0262535	CG43089	ATTTGCTACAAGTCAAAG
ME238	3L	FlyBase	7931232	7931249	18	-	FBgn0024187	syd	CTAACGACAACTATTTTG
ME239	3L	Novel	8788506	8788523	18	+	FBgn0266084	Fhos	ATCGGCCATATTGCTTGA
ME240	3L	FlyBase	11629581	11629598	18	+	FBgn0042138	CG18815	GACATCATCAGTAAATGG
ME241	3R	FlyBase	9747913	9747930	18	+	FBgn0005777	PpD3	AGAATTTCAATAAATCGG
ME242	3R	FlyBase	11591995	11592012	18	-	FBgn0051363	Jupiter	TCTTCCGCAATATGAGCA
ME243	3R	Novel	14747274	14747291	18	+	FBgn0263929	jvl	CTTAAAGAAACCGTTGAA
ME244	3R	FlyBase	18577567	18577584	18	+	FBgn0023083	fray	GTTTTAAGAGGAGAACTG
ME245	3R	Novel	24308832	24308849	18	+	FBgn0259685	crb	CATCGGATTTTGAGACAA
ME246	3R	FlyBase	27644405	27644422	18	-	FBgn0266579	tau	GATAACAACCCGAAGGAT
ME247	3R	FlyBase	27666785	27666802	18	+	FBgn0039536	unc80	CTGTCTGCTTGATAGCGG
ME248	3R	FlyBase	28866153	28866170	18	+	FBgn0264324	spg	GGAACATCTCAGCTTGGT
ME249	X	FlyBase	5632190	5632207	18	-	FBgn0259994	CG42492	ACTAGGCCGCCATTTCAG
ME250	X	FlyBase	6238721	6238738	18	+	FBgn0029851	CG14445	CAAACATTCTCGCGCAGC
ME251	X	FlyBase	9112750	9112767	18	+	FBgn0030089	AP-1gamma	GATAGCGGAAATCGAGAG
ME252	X	FlyBase	10226972	10226989	18	+	FBgn0085437	CG34408	CCAGGAAATTTACAAATG
ME253	X	FlyBase	11436775	11436792	18	-	FBgn0262740	Evi5	AACGTATCCATCGACAGC
ME254	X	FlyBase	11672030	11672047	18	+	FBgn0004370	Ptp10D	AAATGCTAAGTTCGCCGG
ME255	X	Novel	14252480	14252497	18	+	FBgn0002873	mud	GTTAATTCGGCCTTTGAG
ME256	X	Novel	14252606	14252623	18	+	FBgn0002873	mud	GTTAATTCGGCCTTTGAG
ME257	X	FlyBase	16963703	16963720	18	-	FBgn0030809	Ubr1	ATACCAATGTGATTACTC
ME258	2L	Novel	9789675	9789693	19	-	FBgn0042174	CR18854	CATTTACATAACATTGATG
ME259	2R	Novel	8901413	8901431	19	+	FBgn0004921	Ggamma1	CGGCACATCACTAGTTTGG
ME260	2R	Novel	10883566	10883584	19	+	FBgn0061356	CG18003	CTGGGAGGTGCGTCAAGAG
ME261	2R	FlyBase	19566149	19566167	19	-	FBgn0003435	sm	CACAGCGACTGTGCCGGAG
ME262	3L	Novel	528256	528274	19	-	FBgn0001316	klar	TTTAAAATAATATTTATTG
ME263	3L	FlyBase	4471749	4471767	19	+	FBgn0052248	CG32248	AAACAGATCATCTAAAATG
ME264	3L	Novel	16301474	16301492	19	+	FBgn0036598	CG4982	CCCAGCGAAGATGTTCAAA
ME265	3L	Novel	16677995	16678013	19	-	FBgn0264605	CG43954	GGAATCCCTCCGCCAGCAG
ME266	3L	FlyBase	19602042	19602060	19	+	FBgn0036890	CG9368	GGCAAGGAAAAACGACCGA
ME267	3R	Novel	5624531	5624549	19	+	FBgn0037351	RpL13A	AAAAAAGGCAAATAAAGCG
ME268	3R	Novel	9420029	9420047	19	+	FBgn0261552	ps	CACGACTCCTTGCAGAAAG
ME269	3R	FlyBase	13721826	13721844	19	+	FBgn0085412	CG34383	ACTTTTGCCTGATATTACG
ME270	3R	Novel	15137677	15137695	19	-	FBgn0267160	CR45600	ATTTACATTGGGATTAAAT
ME271	3R	Novel	15137677	15137695	19	+	FBgn0038291	CG3984	ATTTAATCCCAATGTAAAT
ME272	3R	Novel	21973380	21973398	19	+	FBgn0264490	Eip93F	GTTGCATTGCCCAGCTCAA
ME273	X	Novel	10782777	10782795	19	-	FBgn0003360	sesB	CATCCATAACATCACAAAG
ME274	2L	Novel	5736339	5736358	20	+	FBgn0031736	CG11030	TTTTCACGCAGCATTGGATC
ME275	2L	FlyBase	5787965	5787984	20	-	FBgn0031738	CG9171	TAACTAGCAAAATAAATTAG
ME276	2L	FlyBase	7060832	7060851	20	-	FBgn0051907	CG31907	CCTCAGTCAACACAGAATCG
ME277	2L	FlyBase	11840894	11840913	20	-	FBgn0264564	CR43936	ATCTTCCCTTCTTCTCCACG
ME278	2L	FlyBase	13547752	13547771	20	-	FBgn0023407	B4	GCTGCAGGTCCTTTGCTCAG
ME279	2L	FlyBase	17875228	17875247	20	-	FBgn0262018	CadN2	TCCTGTCAGCAATCAAAATG
ME280	2L	Novel	21312189	21312208	20	+	FBgn0000370	crc	CTTTGACCTGAAAGATGAAG
ME281	2R	FlyBase	5702112	5702131	20	+	FBgn0259978	vlc	ATGGCGTTTTTAATGTCCAG
ME282	2R	FlyBase	8702334	8702353	20	+	FBgn0033323	CG12376	ATCCACGTTTGCAACAAATA
ME283	2R	FlyBase	9060589	9060608	20	-	FBgn0033368	CG13743	GTTGTTAGTTGTGTTTACTC
ME284	2R	Novel	9910895	9910914	20	+	FBgn0033465	Etf-QO	CTCATTCTTATCGCCCAGCT
ME285	2R	FlyBase	10103122	10103141	20	+	FBgn0004907	14-3-3zeta	GAATTATAATTGGATTACGT
ME286	2R	Novel	12608159	12608178	20	+	FBgn0027356	Amph	CTCCAGTTTGGCAAACAGCC
ME287	2R	FlyBase	12880432	12880451	20	+	FBgn0002069	AspRS	ACAGGAAGTGAATAGAATCG
ME288	2R	FlyBase	19587372	19587391	20	+	FBgn0262170	CG42878	TATGTTACATGGGCCCAACT
ME289	2R	FlyBase	20280590	20280609	20	-	FBgn0034497	CG9090	AACGTTTTTGACAAAAGAAA
ME290	2R	FlyBase	21019063	21019082	20	+	FBgn0050296	RIC-3	ATTCGTGACCGATCAGTGAT
ME291	3L	FlyBase	2373685	2373704	20	-	FBgn0035335	mRpL23	CCACGTGCTTTTACACGGGT
ME292	3L	FlyBase	3148902	3148921	20	+	FBgn0263108	BtbVII	ACCTACCACAAAAAGTCAAA
ME293	3L	FlyBase	11888962	11888981	20	-	FBgn0036220	CG5897	CGGTCTTACCAAAATGAGAG
ME294	3L	FlyBase	14001790	14001809	20	-	FBgn0036397	Nprl3	CTCAATGAAGTCAAATTGAG
ME295	3L	FlyBase	16574436	16574455	20	+	FBgn0262732	mbf1	TCGTGGGAAAGCCATTGATG
ME296	3L	Novel	19928755	19928774	20	+	FBgn0036921	RhoGDI	CAAAGCATACGTTCACACTT
ME297	3L	FlyBase	21356140	21356159	20	-	FBgn0037078	CG12971	GCCATACATCCAACAAGATG
ME298	3R	FlyBase	5371725	5371744	20	+	FBgn0085306	CG34277	AAATGCAGCCCTGAAAGTTT
ME299	3R	FlyBase	8819618	8819637	20	+	FBgn0262604	CR43130	GAAAAGGGGAAATAAGACAT
ME300	3R	FlyBase	9756491	9756510	20	-	FBgn0037742	Rpt3R	AAATCCAAGAAAAACAACAG
ME301	3R	Novel	11937190	11937209	20	-	FBgn0037963	Cad87A	AATTAAATCGTCAAACAAAA
ME302	3R	FlyBase	15904502	15904521	20	-	FBgn0027657	glob1	CCTGGCATTTGATATAAACT
ME303	3R	FlyBase	15925629	15925648	20	+	FBgn0085305	CG34276	TACACCTCAGATTAGCACTT
ME304	3R	FlyBase	16100760	16100779	20	+	FBgn0010379	Akt1	TACATGTTGAATCCCTGAAG
ME305	3R	FlyBase	16609220	16609239	20	+	FBgn0027109	NPF	CCAAACGAGAACGAATTCAG
ME306	3R	FlyBase	17612887	17612906	20	+	FBgn0085310	CG34281	GTTGTTTGCCAGCCATGAAG
ME307	3R	Novel	17660649	17660668	20	+	FBgn0038532	CG14322	GTCACTTTAACAATAGAGTG
ME308	3R	FlyBase	20054071	20054090	20	-	FBgn0040571	CG17193	ATGCAATACACATGAAGCTG
ME309	3R	FlyBase	25576278	25576297	20	+	FBgn0011666	msi	ATATCGAAAGTTTTCGTCCG
ME310	3R	FlyBase	29716877	29716896	20	-	FBgn0039685	Obp99b	ATTTCACTTTGATTGCTTCG
ME311	4	FlyBase	1027863	1027882	20	+	FBgn0264823	CR44031	GTATTTTTGGCGCTACTAAG
ME312	X	FlyBase	2354707	2354726	20	-	FBgn0003159	CG2841	CTGGTTTAGGGGAATCATAG
ME313	X	FlyBase	5332499	5332518	20	+	FBgn0010014	CanB	CAAGGACTTTCCACCCATAG
ME314	X	Novel	6224097	6224116	20	-	FBgn0003514	sqh	ATCCACGCCGCACACACATC
ME315	X	Novel	8512431	8512450	20	+	FBgn0053181	CG33181	CATCCTCCGAACCGGATCCT
ME316	X	FlyBase	13763069	13763088	20	+	FBgn0003218	rdgB	CTGCCCGCAATGATAATAAT
ME317	X	FlyBase	16420373	16420392	20	-	FBgn0030749	AnxB11	CAATTTGATTGGTTTCCAAT
ME318	2L	FlyBase	1368089	1368109	21	+	FBgn0031337	CG14346	ACTATATTCCAAGTTTTCGGA
ME319	2L	FlyBase	1500409	1500429	21	-	FBgn0031343	CG18131	TGACGTTCGTTGTGGTGCGGG
ME320	2L	FlyBase	4874542	4874562	21	+	FBgn0051660	smog	AAAAAGGGCAGCAAGGATAAG
ME321	2L	FlyBase	4989390	4989410	21	+	FBgn0083962	CG34126	ATCGCGCGTCAAGCAAACAAG
ME322	2L	FlyBase	5029616	5029636	21	+	FBgn0000299	Col4a1	AGTCGTGTTCCGTCTCCCCGA
ME323	2L	FlyBase	15891298	15891318	21	-	FBgn0041183	Tep1	GTGGCTGTTATACCAATCCTG
ME324	2L	FlyBase	18033764	18033784	21	+	FBgn0243486	rdo	GACATCGTAACTATAGCAAAG
ME325	2R	FlyBase	5506238	5506258	21	-	FBgn0033027	TpnC4	AATTCATGCAAGTTATGACAG
ME326	2R	FlyBase	7680292	7680312	21	-	FBgn0033212	LRR	AAATTGGAATATCTCAACCTT
ME327	2R	FlyBase	8883472	8883492	21	+	FBgn0011286	RyR	TGTCGGATGAGGCAGTTAATG
ME328	2R	Novel	9530900	9530920	21	+	FBgn0259246	brp	GGCGAAACTGAAAAACGTTTT
ME329	2R	FlyBase	10468616	10468636	21	+	FBgn0033527	CG11777	TGCACAATCACTTTTAAAATG
ME330	2R	FlyBase	10819978	10819998	21	+	FBgn0029134	Prosbeta5	AGAAGTACGGTCACTCTACAA
ME331	2R	Novel	17138063	17138083	21	+	FBgn0034200	Gbp2	CTGGAGGATTCCAACAGCCAG
ME332	2R	Novel	17511524	17511544	21	+	FBgn0034229	CG4847	CCAAGTCCATCGTCCACAAAG
ME333	2R	FlyBase	20431843	20431863	21	+	FBgn0086604	CG12484	CCCTACTTTTACTTTTAGCTG
ME334	2R	FlyBase	21021501	21021521	21	+	FBgn0050296	RIC-3	GCTGGCGAGAGCATCAGACAA
ME335	2R	Novel	21293854	21293874	21	+	FBgn0016726	RpL29	GAATTCCAGTGTGCGAAAAAC
ME336	2R	Novel	24979641	24979661	21	-	FBgn0010435	emp	TTAACAACTGCAAGGCGGATT
ME337	3L	FlyBase	326704	326724	21	-	FBgn0052343	Atac3	CAACAAGCACATAAGACCAAA
ME338	3L	Novel	528178	528198	21	-	FBgn0001316	klar	CTGAAAATCAAGGTCTTTCGA
ME339	3L	FlyBase	2041566	2041586	21	-	FBgn0086906	sls	CTAACGATAATGAAGCTTTAG
ME340	3L	FlyBase	2514310	2514330	21	-	FBgn0010905	Spn	CATTTTGGAAAACAAAATCAG
ME341	3L	FlyBase	2565601	2565621	21	-	FBgn0010909	msn	TTACCACCAAGGAGACCTGAG
ME342	3L	FlyBase	7933771	7933791	21	-	FBgn0024187	syd	AATGAACAGGTTGTCAGCATC
ME343	3L	Novel	10094038	10094058	21	+	FBgn0040823	dpr6	CAAGACATACTTCTTGGCCAC
ME344	3L	FlyBase	10580309	10580329	21	+	FBgn0052062	Rbfox1	TTTGCGTACAATGGCCAGAAG
ME345	3L	Novel	11879119	11879139	21	-	FBgn0266100	CG44837	AGCTTATTGAGTGTTGATTCA
ME346	3L	FlyBase	15522560	15522580	21	-	FBgn0036505	CG7945	ACCATTTAACGCCAGCGAGAG
ME347	3L	FlyBase	15869248	15869268	21	-	FBgn0264908	pHCl-1	TCATGGCATCGATTGGTCGAA
ME348	3L	Novel	21639391	21639411	21	+	FBgn0052445	CG32445	ATTCTCAAGCCCGTCGCCACA
ME349	3L	FlyBase	22760789	22760809	21	+	FBgn0052451	SPoCk	CAAAATGGAAACATTATTCAG
ME350	3L	Novel	24166438	24166458	21	+	FBgn0011288	Snap25	GATATAGTCTTGGATGAAACG
ME351	3R	Novel	5600288	5600308	21	-	FBgn0250753	kra	CTCGCTCATAAGAAAAGAGAG
ME352	3R	FlyBase	5651981	5652001	21	+	FBgn0262125	Sec23	GCGCCCATCGGTCAAGTCACG
ME353	3R	FlyBase	5672713	5672733	21	+	FBgn0037363	Atg17	TCTAGACGTGTTCAAATCAAG
ME354	3R	FlyBase	7074432	7074452	21	-	FBgn0037467	Ufl1	AGTGAAACCACCTTGTGAGCA
ME355	3R	FlyBase	7905691	7905711	21	-	FBgn0037530	EMC1	GGGATTTCACAAGTTTTGAGA
ME356	3R	FlyBase	8017440	8017460	21	-	FBgn0037541	CG2747	GAAACATGAACTTGCTACAAG
ME357	3R	FlyBase	10239477	10239497	21	+	FBgn0261928	CG42795	TTTGCATACTGCACGGATATT
ME358	3R	Novel	16274152	16274172	21	+	FBgn0250823	gish	ATTGCTTTGATTTCCACGATC
ME359	3R	FlyBase	22020702	22020722	21	-	FBgn0019960	Mitofilin	AGATAGAGGATGAGTTTCAAG
ME360	3R	FlyBase	23847680	23847700	21	+	FBgn0085384	CG34355	CCTTCATGGTGGTATTCACCC
ME361	3R	FlyBase	26726133	26726153	21	+	FBgn0040607	CG14244	CTAAAACCATGCATCCGCAAG
ME362	3R	FlyBase	27664416	27664436	21	+	FBgn0039536	unc80	GAGTCAAAGGAAGCCTGCAAG
ME363	3R	Novel	29961591	29961611	21	-	FBgn0004622	TkR99D	AGCACTCGAATCATGGGAGTC
ME364	3R	Novel	30252330	30252350	21	+	FBgn0039760	CG9682	GTTGCAAATGCCGCTGGAAAT
ME365	3R	Novel	30252558	30252578	21	+	FBgn0039760	CG9682	GTTGCAAATGCCGCTGGAAAT
ME366	3R	Novel	30252591	30252611	21	+	FBgn0039760	CG9682	GTTGCAAATGCCGCTGGAAAT
ME367	4	FlyBase	1221262	1221282	21	+	FBgn0263112	Mitf	CTACCATCATTCGACAGCGAT
ME368	X	FlyBase	136055	136075	21	+	FBgn0025836	RhoGAP1A	AACTTAGTTTCGGCGATACTT
ME369	X	Novel	3250266	3250286	21	+	FBgn0000479	dnc	ATGCGAAACCACGCCACCCAC
ME370	X	Novel	3250392	3250412	21	+	FBgn0003374	Sgs4	ATGCAAAACTGAGCCACCCAC
ME371	X	Novel	3250413	3250433	21	+	FBgn0003374	Sgs4	ATGCAGAACTGAGCCACCCAC
ME372	X	Novel	3250434	3250454	21	+	FBgn0003374	Sgs4	ATGCAAAACTGAGCCACCCAC
ME373	X	Novel	3250476	3250496	21	+	FBgn0003374	Sgs4	ATGCAGAACTGAGCCACCCAC
ME374	X	Novel	3250497	3250517	21	+	FBgn0003374	Sgs4	ATGCAAAACTGAGCCACCCAC
ME375	X	FlyBase	3514316	3514336	21	+	FBgn0029669	CG13021	GTGACTCGAAATCCGTCAAAT
ME376	X	FlyBase	4782769	4782789	21	-	FBgn0029726	CG15471	ATAGTGCTCAAATAAGAAATC
ME377	X	FlyBase	5633738	5633758	21	-	FBgn0259994	CG42492	CACACACTGGCCAAGTTTCTG
ME378	X	FlyBase	8174547	8174567	21	-	FBgn0030018	slpr	CGTTTCCAAACCATCGAAGAG
ME379	X	Novel	8880380	8880400	21	-	FBgn0011661	Moe	ATTGCAGCACAAAAACAATAA
ME380	X	Novel	13457132	13457152	21	+	FBgn0265416	Neto	GTGGTGTCCTGGTGCATGGAG
ME381	X	FlyBase	19301703	19301723	21	-	FBgn0065084	snmRNA:763	GCTTAATCCGGGATCACACCA
ME382	X	FlyBase	20233423	20233443	21	-	FBgn0003654	sw	CTCATGCTACGGATTATTATG
ME383	2L	Novel	6678912	6678933	22	-	FBgn0028703	Nhe3	ATTCTAACACGCGACTAACCAT
ME384	2L	FlyBase	10323486	10323507	22	+	FBgn0032219	CG4995	CAAATTATTTCAGCGCATAGTA
ME385	2R	FlyBase	5507845	5507866	22	-	FBgn0033027	TpnC4	AAAAGCTTGGTGATAATTGAAA
ME386	2R	Novel	5507845	5507866	22	+	FBgn0050438	CG30438	TTTCAATTATCACCAAGCTTTT
ME387	2R	FlyBase	9910893	9910914	22	+	FBgn0033465	Etf-QO	CACTCATTCTTATCGCCCAGCT
ME388	2R	FlyBase	10438471	10438492	22	+	FBgn0001122	Galphao	GAAAATTTATACATCCGAAATG
ME389	2R	FlyBase	11381573	11381594	22	-	FBgn0033631	Sod3	CCTGTGGTGTTATTGGCATCAA
ME390	2R	FlyBase	15511710	15511731	22	+	FBgn0034025	GalNAc-T1	AGCGTATAGAAAACATGCCCGA
ME391	2R	FlyBase	21293768	21293789	22	+	FBgn0016726	RpL29	CCTTCTTTTCCATCGCGTTTCC
ME392	2R	FlyBase	24119585	24119606	22	+	FBgn0034978	CG3257	GTACCTTCTTTTGGACACCCAG
ME393	3L	FlyBase	6449107	6449128	22	+	FBgn0261801	CG42747	AACCTGTTCATGGATTTATGAG
ME394	3L	FlyBase	9735971	9735992	22	-	FBgn0259163	CG42268	ACTACAATTTGGGGAGCAACAG
ME395	3L	Novel	11950999	11951020	22	+	FBgn0036227	CG17826	GTGGACCCCACCAATTGCGCAG
ME396	3L	FlyBase	12240653	12240674	22	-	FBgn0260941	app	TTCAGCGAGCAGGCGGATAAAG
ME397	3L	Novel	13023372	13023393	22	+	FBgn0260441	RpS12	CTTTCTTTCCGGTTGTCAAAAG
ME398	3L	FlyBase	17716164	17716185	22	+	FBgn0052183	Ccn	TTGCCCAGGCATCCGAATCCGG
ME399	3R	Novel	13744804	13744825	22	+	FBgn0085412	CG34383	CCAATCGAATAATCAAATCAAA
ME400	3R	FlyBase	17660647	17660668	22	+	FBgn0038532	CG14322	TGGTCACTTTAACAATAGAGTG
ME401	3R	FlyBase	19095000	19095021	22	+	FBgn0016120	ATPsynD	TGGTCACATTCGTACTCAAAGT
ME402	3R	Novel	20015931	20015952	22	+	FBgn0270925	CG4836	GGATCCCTGTGCCAAGAAGAAG
ME403	3R	FlyBase	25038653	25038674	22	-	FBgn0039261	CG6422	ATGAAAATACCAGGAAACACAG
ME404	4	FlyBase	726662	726683	22	+	FBgn0005666	bt	CTGCTGACGAACCAAAAGAAAA
ME405	4	Novel	1051259	1051280	22	-	FBgn0264607	CaMKII	CGCACATGTTGTTTCTTGCGAA
ME406	X	FlyBase	1604926	1604947	22	+	FBgn0283451	br	CTCTAGCAGACTCCGATCGCAG
ME407	X	Novel	4930999	4931020	22	-	FBgn0266000	CG44774	CGCATTTGAAACAAATTATAAG
ME408	X	FlyBase	11579215	11579236	22	+	FBgn0019660	roX2	ACACTGAAAAGACACGTTTGCA
ME409	X	Novel	16059528	16059549	22	+	FBgn0052580	Muc14A	ATCCGTCGGAGTTTTGTCTGAG
ME410	X	FlyBase	16422244	16422265	22	-	FBgn0030749	AnxB11	AGGTTGTTGTCCCGCCCTGGCG
ME411	2L	FlyBase	3507196	3507218	23	-	FBgn0014396	tim	GCATTCAGCATTGTGCGTTCCAA
ME412	2L	Novel	8202387	8202409	23	-	FBgn0031998	SLC5A11	ATTCTGTTTCTGCCTTTCATTGT
ME413	2L	FlyBase	9176358	9176380	23	+	FBgn0041092	tai	AGTTCGAGTTTGTATTTCGTTTG
ME414	2L	FlyBase	11911686	11911708	23	-	FBgn0264815	Pde1c	GCGACGGAAAAAGGCGAAGATAG
ME415	2L	FlyBase	11987472	11987494	23	-	FBgn0032388	CG6686	GTATCCCGCTGCTGATGCAGATT
ME416	2L	FlyBase	16766734	16766756	23	+	FBgn0264695	Mhc	GGTTCAGAACGGCTTTCGAGCGC
ME417	2L	Novel	19023064	19023086	23	+	FBgn0032740	CG15172	CACTTTCGTAATTTTTCGAATTG
ME418	2R	FlyBase	2375112	2375134	23	+	FBgn0058100	CR40100	ATGCCTCGCTGCCCGCCAATCGA
ME419	2R	Novel	12378452	12378474	23	+	FBgn0050042	Cpr49Ab	CGACGATGTGGCTGCGCGTAGCG
ME420	2R	FlyBase	13262485	13262507	23	+	FBgn0259219	CG42319	AATTGCGCCTCGAAACTCGCACG
ME421	2R	Novel	22606147	22606169	23	+	FBgn0034743	RpS16	CGCGGAGCAAAATGCAGCAGAAG
ME422	3L	FlyBase	6480295	6480317	23	+	FBgn0261801	CG42747	AATTAAATCAGCGAATGCCAATG
ME423	3L	Novel	21213756	21213778	23	+	FBgn0037060	CG10508	CAAATTTTTAAATTCTCGATGTT
ME424	3L	Novel	22870128	22870150	23	-	FBgn0010348	Arf79F	ATTCTCCCACTCCATGCACACAA
ME425	3L	Novel	27850003	27850025	23	-	FBgn0020660	eIF4B	CTGGCTTGGGCATCTGGTTGGGC
ME426	3R	FlyBase	8126229	8126251	23	-	FBgn0037550	CG9667	GCGCGCAATGCAGAGAAGGCAAT
ME427	3R	FlyBase	9240046	9240068	23	-	FBgn0000412	D1	CTTGATTTTCGGCAAACAAAAAG
ME428	3R	FlyBase	9551316	9551338	23	-	FBgn0037705	mura	TCGAGTCGGGAGCTCCGCGTCTG
ME429	3R	FlyBase	16833768	16833790	23	-	FBgn0264857	iab-8	ACAACAATTATTCTGCAAAAATG
ME430	3R	Novel	23748025	23748047	23	+	FBgn0263782	Hmgcr	CGTAAAATCAGTAGCTTATAAAA
ME431	3R	FlyBase	25592354	25592376	23	-	FBgn0261287	ymp	TCTAGGAGGCGTTGAAAATAATG
ME432	3R	Novel	30252241	30252263	23	+	FBgn0039760	CG9682	ATGCATCAAATGCTGCTGGAGAT
ME433	X	Novel	2036407	2036429	23	-	FBgn0000667	Actn	CTTTCTCTTCGCAAGCGACACAC
ME434	X	Novel	3873009	3873031	23	+	FBgn0028491	CG2930	ATTTTTCGTTAAATTAAAAGAAA
ME435	X	Novel	8517398	8517420	23	+	FBgn0264975	Nrg	AAAATATCCGCGCTGCTGGTTGT
ME436	X	FlyBase	15835601	15835623	23	+	FBgn0052582	CR32582	ATTCGAATGTAATTATTATTTAG
ME437	X	Novel	19744221	19744243	23	-	FBgn0031066	COX6B	CACCTTATCAAGTACACCAGACC
ME438	X	Novel	21707972	21707994	23	+	FBgn0267704	flam	TGACCATGGCACTCACAATGAAT
ME439	2L	FlyBase	3800208	3800231	24	+	FBgn0031571	bark	TTTGAGTTTTGACTATGAAAACAG
ME440	2L	FlyBase	5092875	5092898	24	-	FBgn0031681	pgant5	CTTCCAGAGAGATTTTCCCTTTGG
ME441	2L	FlyBase	7581924	7581947	24	+	FBgn0083141	Spn28B	CCGCTCTCAGAATGAAATACTTGT
ME442	2L	FlyBase	9894980	9895003	24	-	FBgn0063449	Uhg2	CATTTTATTTCAAGACTCGAAATG
ME443	2L	FlyBase	12694494	12694517	24	-	FBgn0032446	CG5780	GTCCAAGAAAAACTCCTTTGATGA
ME444	2L	Novel	16785909	16785932	24	+	FBgn0264695	Mhc	GCTAACGCCGAGGCCCAGAAGAAC
ME445	2L	Novel	16816769	16816792	24	-	FBgn0004797	mdy	CTTGCACACAATTTAATCCAATTG
ME446	2L	Novel	18710808	18710831	24	+	FBgn0032705	Grip71	CGAGAAGGTGGAGCGCGAATTGGA
ME447	2L	FlyBase	19702327	19702350	24	+	FBgn0267964	CG46244	GCGATTTCTCATTCGGTGGCACAA
ME448	2L	FlyBase	20837962	20837985	24	-	FBgn0028986	Spn38F	GAAGTTGTATAATGAAGTATTTGT
ME449	2L	Novel	21915175	21915198	24	-	FBgn0283728	CG31600	CTTGTATTGGCTGTGTTATTTCGA
ME450	2L	Novel	22158364	22158387	24	+	FBgn0261802	CG42748	TCAGGAAGAAAATATTATTTATAG
ME451	2R	FlyBase	7503172	7503195	24	+	FBgn0261397	didum	CAAGGGAATGACACACGTCGAAGA
ME452	2R	FlyBase	14375921	14375944	24	+	FBgn0050075	CG30075	CACTTGCTTTTGTGTGTTAAATAA
ME453	2R	FlyBase	15374698	15374721	24	-	FBgn0262964	CR43275	ATGCAGCTCATCGTGAAATTATTG
ME454	2R	Novel	19173231	19173254	24	+	FBgn0034420	CG10737	GGCAACCAATACTTTCAATATTAT
ME455	2R	Novel	21702041	21702064	24	+	FBgn0004362	HmgD	TGTGCTATTTATAAAAATATAAAG
ME456	2R	FlyBase	22334941	22334964	24	-	FBgn0034720	Liprin-gamma	ATTTCGGCATGGAAAGGATCTCAG
ME457	2R	FlyBase	24664423	24664446	24	+	FBgn0035046	ND-19	TGGATCTAAATCAGCTGTTGTGTT
ME458	2R	FlyBase	24997913	24997936	24	-	FBgn0265434	zip	AGTAGTCATCAAGAGACATTTGCG
ME459	2R	FlyBase	24998278	24998301	24	-	FBgn0265434	zip	GTGCCGCATCCCGCCGTGCTCATT
ME460	3L	Novel	3484458	3484481	24	+	FBgn0259224	CG42324	CGTCGTTGTCGGTTCGGTGGTATT
ME461	3L	Novel	5131682	5131705	24	+	FBgn0040842	CG15212	CAACATATGAAGTTGTTTGTTGAA
ME462	3L	Novel	5540620	5540643	24	-	FBgn0035612	frm	GCCCCACTCGTCCCGGCCCACCAG
ME463	3L	Novel	8734107	8734130	24	-	FBgn0003149	Prm	AACTTGTCCATCCGCTTGGAGGAG
ME464	3L	FlyBase	9687230	9687253	24	-	FBgn0036030	CG6767	GAGTTTTCAGCCAAACAATATACT
ME465	3L	FlyBase	11974905	11974928	24	+	FBgn0036232	CG14125	CACCGATCGTCGCTGCAATGAAGT
ME466	3L	FlyBase	15073307	15073330	24	-	FBgn0086690	Plp	TTGAAGGTAGCGAAGCGAAAGCAT
ME467	3L	FlyBase	21684019	21684042	24	-	FBgn0261059	Sfp78E	AATACAGGAATAACAATTCCCAAT
ME468	3R	Novel	3846888	3846911	24	+	FBgn0039955	CG41099	CTGATGGGTATGTTATGAAAACAG
ME469	3R	FlyBase	4134367	4134390	24	+	FBgn0027341	Gfat1	ATGCCGACTCTGGAAAACCTCAAG
ME470	3R	Novel	4768749	4768772	24	-	FBgn0264907	CG44098	CGAACGCCAGCACCAATCGACTCC
ME471	3R	FlyBase	5651981	5652004	24	+	FBgn0262125	Sec23	GCGCCCATCGGTCAAGTCACGGTA
ME472	3R	FlyBase	6008556	6008579	24	-	FBgn0003261	Rm62	AGGGTCACTCTAATTTTGGACGAG
ME473	3R	FlyBase	10529439	10529462	24	-	FBgn0001235	hth	ACAATTTCGGAACGAGTGCAAGCG
ME474	3R	Novel	10768712	10768735	24	-	FBgn0266446	CG45076	GCCGCCGAGGAAGCTGCCCAAAAG
ME475	3R	FlyBase	11295228	11295251	24	-	FBgn0051386	CR31386	ATATTACGGAGCCTTCGTCGCTGG
ME476	3R	FlyBase	17039260	17039283	24	-	FBgn0038470	CG18213	ATGGGACACTAGCCGATCGAAGTG
ME477	3R	FlyBase	18695252	18695275	24	+	FBgn0085311	CG34282	GCAACACTTTCATCATGTACAAGG
ME478	3R	Novel	19393574	19393597	24	-	FBgn0086613	Ino80	ATCCTGCCAGGTGGCGTTGTTGCT
ME479	3R	FlyBase	22491416	22491439	24	-	FBgn0003676	CCT1	TTTTGTTCATCTCGAAGTCTTAAA
ME480	3R	FlyBase	24700706	24700729	24	+	FBgn0003429	slo	AAGACGATGAATACTCGTTGTCAA
ME481	4	Novel	1145318	1145341	24	-	FBgn0052017	CG32017	TTTTCTACGAATTTTTAAAGGATA
ME482	X	FlyBase	746280	746303	24	+	FBgn0021764	sdk	AAAAAGGAGAGCCGTCATTTGTTT
ME483	X	FlyBase	6125952	6125975	24	-	FBgn0264386	Ca-alpha1T	CTGCAGTTGGGAAATTTGGGCAAG
ME484	X	Novel	6785511	6785534	24	-	FBgn0259228	C3G	TGTTTCAAAGTGTGGCCTTTTCGG
ME485	X	Novel	10629337	10629360	24	+	FBgn0052677	X11Lbeta	CGACGAGTCACGAATTCGCAAGGC
ME486	X	FlyBase	11394223	11394246	24	+	FBgn0001624	dlg1	CTCCATAAGGCATCGTCCACAAAG
ME487	X	Novel	13593899	13593922	24	-	FBgn0004169	up	GTCGTCGAGGAGGAAGATGAGGAG
ME488	X	FlyBase	13597381	13597404	24	-	FBgn0004169	up	AAAACCACCTCAGACACCAGCCGA
ME489	X	FlyBase	13642175	13642198	24	+	FBgn0030505	NFAT	CCGCCGCAGTCCATCGATCTCAGC
ME490	X	FlyBase	13805452	13805475	24	+	FBgn0261244	inaE	GCAAAAATACGACAGTGGTTGGAG
ME491	X	FlyBase	14169592	14169615	24	+	FBgn0030537	CG12480	AACAACAGATTTGGCCCAAACATG
ME492	X	Novel	15341139	15341162	24	-	FBgn0030629	CG9123	CCCACCTTCATTCTTGCACACGAG
ME493	2L	Novel	4192153	4192177	25	-	FBgn0031589	CG3714	ATCCTCGAGAGTGGGAACTAATCCG
ME494	2L	Novel	8322923	8322947	25	-	FBgn0032021	CG7781	GATATGCCATCAAGTGCTTTGTCTG
ME495	2L	FlyBase	11004129	11004153	25	-	FBgn0015756	RpL9	CCTTCTTTTCTTTTCCCCGTTTCCG
ME496	2R	Novel	10430049	10430073	25	+	FBgn0262114	RanBPM	GGAAAACAAAGAAAACTTCAGAAAA
ME497	2R	Novel	15934099	15934123	25	-	FBgn0015247	Diap2	TTTCAAGCTCACTATAAGTGCATAT
ME498	2R	FlyBase	21293850	21293874	25	+	FBgn0016726	RpL29	CTAGGAATTCCAGTGTGCGAAAAAC
ME499	2R	Novel	24881602	24881626	25	+	FBgn0085442	NKAIN	GTTTGCTCGAGCACTTGTTCCCAAC
ME500	3L	Novel	1035437	1035461	25	+	FBgn0035181	CG9205	AGCAAATACACCAATGTGATGAAGG
ME501	3L	Novel	2660194	2660218	25	+	FBgn0053233	CG33233	CCTCTCGGCGGTTGCATCTTTGCAG
ME502	3L	Novel	3899503	3899527	25	-	FBgn0003943	Ubi-p63E	ATCCAGAAGGAATCGACCCTTCACT
ME503	3L	FlyBase	8985284	8985308	25	-	FBgn0263199	Galk	ATTAACCAGTTGCGACACGTTTACG
ME504	3L	FlyBase	11879115	11879139	25	+	FBgn0036218	Sprn	ACATTGAATCAACACTCAATAAGCT
ME505	3L	Novel	15035491	15035515	25	-	FBgn0261090	Sytbeta	TTTGCAGCTTGCTCAATGTCAGCCG
ME506	3R	FlyBase	4243122	4243146	25	-	FBgn0085334	CG34305	TTTCGACAAAATGAAGATACTCAAC
ME507	3R	FlyBase	7977938	7977962	25	-	FBgn0037533	CD98hc	AGCTCCGTTACGCTACCAGCTCCTG
ME508	3R	FlyBase	15243156	15243180	25	+	FBgn0266599	Hsc70-4	GCAGTCACAGTCTACTTTCGGTTGA
ME509	3R	Novel	16076372	16076396	25	-	FBgn0026059	Mhcl	CAAATTATGGGATCAACAGTTGGTC
ME510	3R	Novel	20850671	20850695	25	+	FBgn0038834	RpS30	GTTAAACCCAAAATACCTGTGAAAT
ME511	3R	FlyBase	21662719	21662743	25	-	FBgn0038893	Archease	ACCTGGATCACACGGCGGATGTTCA
ME512	3R	Novel	21973374	21973398	25	+	FBgn0264490	Eip93F	TGAATAGTTGCATTGCCCAGCTCAA
ME513	3R	Novel	27649803	27649827	25	-	FBgn0266579	tau	CTCAGATATGAGTGATACCGATGCG
ME514	3R	Novel	31981867	31981891	25	+	FBgn0039886	CG2003	CTTATCGTCGTTTCTTCGCGAACCA
ME515	3R	Novel	31984126	31984150	25	+	FBgn0039886	CG2003	CTTATCGTCGTTTCTTCGCGAACCA
ME516	4	Novel	446147	446171	25	+	FBgn0016126	CaMKI	GAAAATCAATAAATCAATACTAAAA
ME517	4	Novel	665951	665975	25	+	FBgn0024728	Slip1	GAAGACGATGATGACGAAGATATAC
ME518	4	FlyBase	671142	671166	25	+	FBgn0039920	CG11360	ATTCTTTATCGTGTGTTGAATGCCG
ME519	X	FlyBase	2080610	2080634	25	+	FBgn0040395	Unc-76	CTCTCAGTCGAAATTAGTTGTGAAG
ME520	X	Novel	3250283	3250307	25	+	FBgn0003374	Sgs4	CCACATGCAAAACTGAGCCACCCAC
ME521	X	Novel	3250304	3250328	25	+	FBgn0003374	Sgs4	CCACATGCAAAACTGAGCCACCCAC
ME522	X	Novel	3250388	3250412	25	+	FBgn0003374	Sgs4	CCACATGCAAAACTGAGCCACCCAC
ME523	X	FlyBase	5063844	5063868	25	+	FBgn0003028	ovo	ATGAACGTCAACAAAAATGATCTTC
ME524	X	Novel	10333727	10333751	25	+	FBgn0263997	CG43740	CGGCTACCAAAAAGGACGAAACAAC
ME525	X	FlyBase	13315368	13315392	25	+	FBgn0283680	IP3K2	GTGGAGGATTCCCAGTGAGTGAGCA
ME526	X	Novel	16320293	16320317	25	-	FBgn0004432	Cyp1	CTCTGATTCGACAGTTTCGGCACAG
ME527	X	FlyBase	18167632	18167656	25	+	FBgn0030897	Frq1	TCACAGAGAAAGAAATACGTCAATG
ME528	X	FlyBase	18199124	18199148	25	+	FBgn0083228	Frq2	TCACTGAAAAGGAAATTCGTCAATG
ME529	2L	FlyBase	6358143	6358168	26	-	FBgn0031804	CG9500	AGTTTTCAAAATGATACCGCTATCAG
ME530	2R	Novel	1072020	1072045	26	+	FBgn0003256	rl	CGCATTTGTCTAAAGAGTAAAAAAAA
ME531	2R	Novel	12259433	12259458	26	+	FBgn0264501	CR43900	TGCGGACGGAAATTCAGATTAGGATC
ME532	2R	FlyBase	12306528	12306553	26	+	FBgn0033710	CG17739	TCAGTTGCTGTTCGTGCGTCCACCGA
ME533	2R	Novel	12344521	12344546	26	-	FBgn0033717	CG8839	ATTGGACTTGAGTTTGTGCTTAGCGG
ME534	2R	FlyBase	12879197	12879222	26	-	FBgn0013305	Nmda1	GTAAAACAACAACGAAACAATGCAAG
ME535	2R	Novel	12879197	12879222	26	+	FBgn0002069	AspRS	CTTGCATTGTTTCGTTGTTGTTTTAC
ME536	2R	Novel	15228916	15228941	26	+	FBgn0265508	CR44370	GTGATGAATCCCAATATTGAGACAAG
ME537	2R	Novel	24664421	24664446	26	+	FBgn0035046	ND-19	CCTGGATCTAAATCAGCTGTTGTGTT
ME538	3L	Novel	600843	600868	26	+	FBgn0267457	CR45807	CTCTTAGCCAGCGCACCAAGAAGTAA
ME539	3L	Novel	1625653	1625678	26	-	FBgn0035245	GC	ATTCAAGATTCAGCAGAATGGCCAAC
ME540	3L	FlyBase	1968078	1968103	26	-	FBgn0027547	CG1927	TCAGTACCGAAGTAGCCATGTTCGTG
ME541	3L	Novel	3505179	3505204	26	+	FBgn0259224	CG42324	GCAACGGATTCAATCACGAAGACTGC
ME542	3L	Novel	6739896	6739921	26	-	FBgn0261934	dikar	ATCCCAGTCTACGTCGACAGCTAGTG
ME543	3L	Novel	7329147	7329172	26	+	FBgn0259203	CG42307	CCCTAATCCAGCAACGCCGAGTTGAA
ME544	3L	FlyBase	8563882	8563907	26	+	FBgn0260442	rhea	CCAGTGGTCATCCAATGTTTTACAAA
ME545	3L	FlyBase	9143298	9143323	26	+	FBgn0263456	nwk	TACTCATCCAAGAGCCTGGCATGGAG
ME546	3L	FlyBase	11772132	11772157	26	-	FBgn0036203	Muc68D	TCAATGTGCTTTTAAAATGCTAGTCG
ME547	3L	Novel	11964326	11964351	26	-	FBgn0028573	prc	TTGGCGGACAAACCGGAGCTGGACAA
ME548	3L	Novel	19199472	19199497	26	-	FBgn0016797	fz2	GTACTTCTTCATCGATTTTACATCTG
ME549	3L	FlyBase	19794674	19794699	26	+	FBgn0261283	SREBP	CTGCAAGTGGCCACTGTGGAAAAAGG
ME550	3L	FlyBase	22835169	22835194	26	-	FBgn0027339	jim	CATATTCATCTTTTTGGCCGTTTTCG
ME551	3L	FlyBase	25109213	25109238	26	+	FBgn0040022	Set1	TATTATTTTGTTAATAAGTAAAATAG
ME552	3L	FlyBase	26013543	26013568	26	-	FBgn0058178	CG40178	TGTTGTTCACCGTATCTGGAAAGAAC
ME553	3R	Novel	4297488	4297513	26	+	FBgn0041605	cpx	AACTGAAAAATCAAATAGAAACGCAA
ME554	3R	FlyBase	8679860	8679885	26	-	FBgn0053325	CG33325	ATGGAAAAGGAGAAATTTCAGACCTG
ME555	3R	Novel	9420022	9420047	26	+	FBgn0261552	ps	CTGAATGCACGACTCCTTGCAGAAAG
ME556	3R	FlyBase	12367539	12367564	26	-	FBgn0038020	GstD9	GCCTCAAAAAAGAAGCTTGAAAATCT
ME557	3R	Novel	14475292	14475317	26	-	FBgn0086901	cv-c	GTTGGTGACTTTTCCATATCATAATC
ME558	3R	Novel	14639124	14639149	26	-	FBgn0038248	CG7886	GTCTATCTGGCGCAGCTCAAACATAC
ME559	3R	FlyBase	26425077	26425102	26	-	FBgn0040606	CG6503	ATAGTTGCATTTTCTAGTTGCCCAAG
ME560	4	Novel	223818	223843	26	-	FBgn0051999	CG31999	CGAAAACACTTTCGACGCATACCAAT
ME561	4	Novel	281948	281973	26	-	FBgn0039900	Syt7	GGGAAGTATTTCTTCCTTTATGTCAG
ME562	4	FlyBase	358632	358657	26	-	FBgn0259214	PMCA	ACTGCTGAAAAGGAAGGCGTCACAGT
ME563	4	Novel	369159	369184	26	+	FBgn0039904	Hcf	CAAGAAATCACTTTTGCAGTAAAGAG
ME564	4	Novel	570318	570343	26	-	FBgn0039909	ND-49	GCAAAGTAACGCCTGTCGAAAAGTCG
ME565	4	Novel	864386	864411	26	-	FBgn0039936	Gyf	GAAGATCTACAAGCTGGCGTGATGAA
ME566	X	FlyBase	6744146	6744171	26	-	FBgn0029897	RpL17	ATTTTCCGAAAATTGCCACTTAAATC
ME567	X	Novel	12473739	12473764	26	+	FBgn0259143	CG42258	CTTGAAGTCGCGTTTATGAGTTAGTG
ME568	X	Novel	13371068	13371093	26	+	FBgn0030478	CG1640	CTGCCAGCACTTCATTTTCCATCTCG
ME569	X	FlyBase	16095897	16095922	26	-	FBgn0259700	CG42354	CGAGCCCCGGGTAAACAGCTCACATT
ME570	2L	FlyBase	3200470	3200496	27	-	FBgn0085422	CG34393	CATTCGACTCGATCCACGCCCACAATC
ME571	2L	Novel	5092875	5092901	27	-	FBgn0031681	pgant5	CAGCTTCCAGAGAGATTTTCCCTTTGG
ME572	2L	Novel	8194502	8194528	27	-	FBgn0031995	CG8475	GGCAAAGCTATTGACGAAAAACACAAA
ME573	2L	FlyBase	8225486	8225512	27	-	FBgn0032006	Pvr	TTGCCGAGTGAACAGGAGAAATATCAG
ME574	2L	FlyBase	8317524	8317550	27	-	FBgn0262598	mtsh	GTCAAGGAATAATGTATCCAATCCAAG
ME575	2L	FlyBase	10321776	10321802	27	-	FBgn0032218	CG5381	GTTTAGTCTTAAAGTACAACTCGGTGG
ME576	2L	FlyBase	14639743	14639769	27	-	FBgn0003016	osp	CGAACCTCGTCGAATCTGGCAGAACCA
ME577	2L	Novel	15164104	15164130	27	-	FBgn0028888	CG4168	TTACCCCTATCGATTGCCGATATGCGC
ME578	2L	FlyBase	16481525	16481551	27	-	FBgn0005677	dac	ATGCCTATCGATCAAGCCACCAGAAAG
ME579	2L	Novel	17475496	17475522	27	-	FBgn0027885	Aac11	TCCGTAGACATACAAAAAAAAAAAAAA
ME580	2L	Novel	17653290	17653316	27	-	FBgn0015609	CadN	AAACTATTGAAACGAACAAGAAAACAA
ME581	2L	FlyBase	19926621	19926647	27	+	FBgn0263873	sick	CTACTTGAAAGAGAGGACATATCCAAG
ME582	2L	FlyBase	19964339	19964365	27	+	FBgn0032836	CG10680	ATATGCCACACTCTGCCGGATCCCAAG
ME583	2L	FlyBase	20876587	20876613	27	-	FBgn0032901	sky	CTGCACTCCGAGAGCTGTCGCAATTTG
ME584	2R	Novel	2553783	2553809	27	-	FBgn0058263	MFS17	GGGAAACCCAATCCTCGCTTCTTCGTG
ME585	2R	Novel	6009798	6009824	27	+	FBgn0264959	Src42A	ACAAATTCTTTTTCGGGTGTCTTTGAG
ME586	2R	FlyBase	8666768	8666794	27	+	FBgn0263120	Acsl	AGCTGCGAACTAGCCTCTATAAGAAAG
ME587	2R	Novel	12174215	12174241	27	-	FBgn0014184	Oda	CGACATCAGATCACAAATTGCTGGGAG
ME588	2R	FlyBase	12387913	12387939	27	+	FBgn0033725	Cpr49Ac	GCCGGAGTGGTTCGCAAGAAAGTATAG
ME589	2R	Novel	12673899	12673925	27	-	FBgn0261625	GLS	TCAGAGACGCCACTATTCGATGCGGCC
ME590	2R	Novel	14276380	14276406	27	+	FBgn0263397	Ih	GTGAAATCAAAACGAAATCAAGGAAAA
ME591	2R	Novel	15280322	15280348	27	-	FBgn0265194	Trpm	CAAAGAATCACTGGCTAAAAACAAACG
ME592	2R	FlyBase	16221123	16221149	27	-	FBgn0034091	mrj	GCACCAAAGGAAAGAGATCATTTCCAG
ME593	2R	FlyBase	16754243	16754269	27	-	FBgn0267002	unc-104	AAACAACAAATTTGTAATTCGACGCAG
ME594	2R	FlyBase	16928125	16928151	27	+	FBgn0003091	Pkc53E	CGGCTATCAGTCGGGATATGCATGGAT
ME595	2R	FlyBase	19174339	19174365	27	+	FBgn0034420	CG10737	AATTCAAGCAGCCCGAATGCATTTAAG
ME596	2R	FlyBase	21018732	21018758	27	+	FBgn0050296	RIC-3	AGTTCGGGAACAACATTCGAACTTTGC
ME597	2R	Novel	21698574	21698600	27	-	FBgn0010228	HmgZ	CTGCTTAAGTGCTCAGCCTTTATATAT
ME598	2R	FlyBase	21768894	21768920	27	+	FBgn0050395	CG30395	GATTTAAATCCTTCAAAAGATCCTTCG
ME599	2R	FlyBase	21769289	21769315	27	+	FBgn0050395	CG30395	AATACAAGTCATCCAAATACACACTCA
ME600	2R	Novel	22606247	22606273	27	+	FBgn0034743	RpS16	CGCAGAGAACCCGTGCAGGCTGTCCAG
ME601	2R	FlyBase	24393488	24393514	27	-	FBgn0035001	Slik	CAACTACAGCAACGGCTGCAACAAGAG
ME602	3L	FlyBase	246886	246912	27	-	FBgn0000541	E(bx)	TAGCTATGTTCAAAACTGTAATGTTAG
ME603	3L	Novel	984647	984673	27	+	FBgn0264574	Glut1	GACCTTTCGAGATAGTAGACTGTACGG
ME604	3L	Novel	4326209	4326235	27	-	FBgn0035533	Cip4	ATAATTGAAGCCTGTATCACCATGAAG
ME605	3L	Novel	4559318	4559344	27	+	FBgn0260657	CG42540	TGGGAAAATAAACAAAATCAAACTTGT
ME606	3L	FlyBase	4816705	4816731	27	-	FBgn0261797	Dhc64C	GGACTCGGCTCCACATGGGTGGACAAA
ME607	3L	FlyBase	5065392	5065418	27	-	FBgn0005775	Con	CTCCCTCAAAAGTTCGTCCCTACTCGG
ME608	3L	FlyBase	5551128	5551154	27	-	FBgn0035612	frm	TTCAGTTCGTCCACATCGGTCACCACG
ME609	3L	FlyBase	5574940	5574966	27	-	FBgn0015766	Msr-110	ATGGGATTTTTTAACTTTAATCATCAG
ME610	3L	FlyBase	7049550	7049576	27	+	FBgn0260660	Mp	TTTACAACCGCGCCCGAATACGAAACG
ME611	3L	Novel	7702628	7702654	27	-	FBgn0261788	Ank2	GTGTGTTTCGGAAAAGGTCTCTAAAAG
ME612	3L	Novel	9053520	9053546	27	-	FBgn0000116	Argk	CTAAGCCTTGACGGTTGCAAAAAATCC
ME613	3L	FlyBase	9780407	9780433	27	+	FBgn0036043	CG8177	ATAAATGGCCAAATGCCGGCTAAACAG
ME614	3L	Novel	12141001	12141027	27	+	FBgn0036257	RhoGAP68F	TAATCGTCTGCCAATTATATCGAAACC
ME615	3L	FlyBase	12538550	12538576	27	-	FBgn0036302	sowah	AAATCAAGGCTCGCAAAAAGCATGCAA
ME616	3L	FlyBase	19543100	19543126	27	+	FBgn0264477	CG43885	AAAGGTCAGCACGTGGGCAGCCGAACG
ME617	3L	FlyBase	20439528	20439554	27	-	FBgn0036992	CG11796	ACCAGCTATACTGACAAAGGAACCAAA
ME618	3L	FlyBase	22301926	22301952	27	-	FBgn0004449	Ten-m	CATTTTTTGGAATTATTTCAATGCAAG
ME619	3R	FlyBase	4134146	4134172	27	+	FBgn0027341	Gfat1	ATGACAAGAAGCTCTGCACCGATCAAG
ME620	3R	FlyBase	5531414	5531440	27	+	FBgn0010051	Itp-r83A	CTGTCGAAGAGGAGACTAACGCAGAGG
ME621	3R	FlyBase	7318320	7318346	27	+	FBgn0283626	CR46299	AATGCTACAATGCCACTGATTGTGATT
ME622	3R	FlyBase	8005254	8005280	27	+	FBgn0037536	CG2698	GAACAGTACGGACGAGGAGCGGACCAC
ME623	3R	Novel	9417974	9418000	27	+	FBgn0261552	ps	GTCAGATTCAGATCATCGTGGTCGCCA
ME624	3R	FlyBase	10041972	10041998	27	-	FBgn0053208	Mical	TTCCAACTGAATTTGTAAATTATCAAG
ME625	3R	Novel	10190868	10190894	27	+	FBgn0004575	Syn	ATTCAAGTGAATTTTTAGCTCTTTTCG
ME626	3R	FlyBase	10773135	10773161	27	-	FBgn0266446	CG45076	TACCCCTCGGTCGAGAAAGTAACTCGT
ME627	3R	Novel	12258825	12258851	27	+	FBgn0003651	svp	GGCTTCCCTTGTTCAAACCGATCAATC
ME628	3R	FlyBase	13001949	13001975	27	+	FBgn0038108	CG7518	ATACTCACCTTTCAAAGTCACTGATGA
ME629	3R	FlyBase	16569035	16569061	27	+	FBgn0259244	CG42342	GGTCCTCCGGGCTTGGATGGCATGAAG
ME630	3R	FlyBase	17039260	17039286	27	-	FBgn0038470	CG18213	AAGATGGGACACTAGCCGATCGAAGTG
ME631	3R	Novel	18963769	18963795	27	+	FBgn0261262	CG42613	GTACGTTCGCAAGAGTCAATCGAAAGC
ME632	3R	FlyBase	18969682	18969708	27	+	FBgn0263983	CG43732	CGGTTCGGCCGTCGGTGAATTACCAAG
ME633	3R	Novel	19241654	19241680	27	-	FBgn0038693	unc79	ACGATGGAAAAATTATTATAATGGCAG
ME634	3R	Novel	20015926	20015952	27	+	FBgn0270925	CG4836	AAAAAGGATCCCTGTGCCAAGAAGAAG
ME635	3R	FlyBase	23052922	23052948	27	-	FBgn0039044	p53	TCCGGGAATCTGATGCAGTTCAGCCAG
ME636	3R	Novel	23267634	23267660	27	-	FBgn0004882	orb	CAACAAAATTCCACATCAACAACAGCA
ME637	3R	Novel	23519151	23519177	27	-	FBgn0039081	Irk2	GGTGTCAATCAATTTAATATCTAAAAG
ME638	3R	Novel	24352625	24352651	27	+	FBgn0039187	CG6454	GCATAGCCTTTACGTTCCACCGGAAGC
ME639	3R	FlyBase	25417938	25417964	27	-	FBgn0004509	Fur1	ATCCACTTAATTGAAATAGAACATTTG
ME640	3R	FlyBase	25685025	25685051	27	-	FBgn0039359	RpL27	CCCTTCTTTTCTTTTCGCCCGTTTCCG
ME641	3R	Novel	27270840	27270866	27	-	FBgn0002441	l(3)mbt	CACATTTCATAACACCAATTTAATAGG
ME642	3R	FlyBase	27664097	27664123	27	+	FBgn0039536	unc80	TTTTGTCAACATGCACCGGGACACCAT
ME643	3R	FlyBase	30389416	30389442	27	+	FBgn0015221	Fer2LCH	CGCTCACGGGCTTTTTCACAGGCAAGA
ME644	4	Novel	638600	638626	27	-	FBgn0039916	Ekar	ACGGAATTAAATATTCTTCGTTCTAAG
ME645	X	Novel	5064344	5064370	27	+	FBgn0003028	ovo	CTCGAAAGTTCTATTAGGTTCCACAGG
ME646	X	Novel	6133695	6133721	27	-	FBgn0264386	Ca-alpha1T	GAAAAATCATCAGTTTCTATTGCAAAG
ME647	X	FlyBase	7358661	7358687	27	-	FBgn0265457	CR44357	ATAAACTTATGCAATTCAACCATTCTG
ME648	X	FlyBase	8876033	8876059	27	-	FBgn0011661	Moe	ACTGGATCAATGCCGTTTTCGACATGG
ME649	X	FlyBase	12298169	12298195	27	+	FBgn0267001	Ten-a	TCTCTTCTGGAGCTCGTTCACACCTTG
ME650	X	FlyBase	13223826	13223852	27	-	FBgn0004456	mew	CGAACGGAGCATATGAGATTAATAAGC
ME651	X	FlyBase	15796002	15796028	27	-	FBgn0030693	CG8974	AGGTATCGTCAGTGCAGTTGTTTTGAG
ME652	X	FlyBase	15883009	15883035	27	-	FBgn0260938	tay	TGTGATAATGTCAGCAATGATAAAAAG
ME653	X	Novel	17222126	17222152	27	+	FBgn0030830	CG5172	GTGGACATGGAGGCGGTGGCCAAGGAG
ME654	X	FlyBase	17720948	17720974	27	+	FBgn0261570	CG42684	ATATTCCCGGCCACGCCCAAAAAGGAG
ME655	X	FlyBase	18840532	18840558	27	+	FBgn0030964	Pvf1	AAAACTTTAAGCGCAGCATCATGAAAT
ME656	X	Novel	19199438	19199464	27	-	FBgn0030997	CG7990	ATCAACACAACGATTAGCTCCAAGCAG
ME657	X	FlyBase	19609463	19609489	27	+	FBgn0031037	CG14207	CTCTACTAAAAAAACAACAACTACCAG
ME658	X	Novel	21337033	21337059	27	-	FBgn0015558	tty	AGGTTAGGAAACTCAGGCCTGAGAGCA
ME659	2L	FlyBase	21349	21376	28	-	FBgn0002121	l(2)gl	GCACACTAGACCCACCGATCGCGACTTT
ME660	2L	FlyBase	4442393	4442420	28	+	FBgn0031603	CG15432	TATGTAAAGATAACAACGTGCAGTTGGT
ME661	2L	FlyBase	4794658	4794685	28	+	FBgn0031628	CG3294	TTTGATTTTGCGAAATGCCGGGAAGGAA
ME662	2L	Novel	6415557	6415584	28	-	FBgn0011722	Tig	GAGTCAACCTCTGCAGCAAGCAACGAAG
ME663	2L	Novel	9176375	9176402	28	+	FBgn0041092	tai	CGTTTGGTGAGGTTCACTGTTCGCTACA
ME664	2L	Novel	9704066	9704093	28	+	FBgn0011207	pelo	CCATTTAATCCGTATCCGTAAATATAAA
ME665	2L	Novel	13191904	13191931	28	-	FBgn0032479	CG16974	CGAAAAGATGCAGATAATATAAACAACG
ME666	2L	FlyBase	20794119	20794146	28	-	FBgn0250785	vari	GAGTCAGTTAGTTGCGAACAGTGCTAAG
ME667	2R	FlyBase	2967317	2967344	28	-	FBgn0020908	Scp1	AGTTAGTCTGAAGTAAGCTATTCCGAAG
ME668	2R	FlyBase	5066977	5067004	28	-	FBgn0013348	TpnC41C	GATGAATTGACTAAGGAGCAAACTGCAT
ME669	2R	FlyBase	7831744	7831771	28	-	FBgn0050382	CG30382	CTGAGAATGACAATCTGAATTTTGCACA
ME670	2R	FlyBase	7917081	7917108	28	+	FBgn0015509	Cul1	TTTTAATTTTAGCAGCGTCTGGCAACAG
ME671	2R	FlyBase	8901404	8901431	28	+	FBgn0004921	Ggamma1	ATCGCCGCGCGGCACATCACTAGTTTGG
ME672	2R	FlyBase	9477219	9477246	28	+	FBgn0259234	Camta	CATTTGGGATGGCAATTTGGCGATTGTG
ME673	2R	FlyBase	11427776	11427803	28	-	FBgn0015872	Drip	AGTAAGCGTTTAAAAATAGTCGAGTGAG
ME674	2R	Novel	13662043	13662070	28	-	FBgn0033862	CG6209	GCAGCGGCCAAAAAGAAATGCGAAGAAG
ME675	2R	FlyBase	14363094	14363121	28	+	FBgn0033929	Tfb1	AGTAATATCGTGCAAATAACGTGGGATT
ME676	2R	FlyBase	15934798	15934825	28	-	FBgn0015247	Diap2	CTTAGGTTTGGATATACCGAATAGCAAG
ME677	2R	FlyBase	17485002	17485029	28	+	FBgn0050104	NT5E-2	AGTGCGATTGTGGACATTGGCGGCAAAG
ME678	2R	FlyBase	19127192	19127219	28	-	FBgn0034417	CG15117	GGAGTACAGTGATTGCCCATCGCCATGT
ME679	2R	FlyBase	19947223	19947250	28	+	FBgn0050447	CG30447	CAAGCTGAAACATATCAAACTCCGGAAG
ME680	2R	FlyBase	22178618	22178645	28	-	FBgn0034705	CG11170	TCACTTTTGGCGTGTAGCTGCCAAACAG
ME681	2R	Novel	23313274	23313301	28	-	FBgn0263084	HP1Lcsd	ATAATGGACCGCACGCCATTTGTCCGGG
ME682	2R	Novel	24881599	24881626	28	+	FBgn0085442	NKAIN	CCCGTTTGCTCGAGCACTTGTTCCCAAC
ME683	3L	FlyBase	3149133	3149160	28	+	FBgn0263108	BtbVII	AGTACGTCGTCGGCGGTCGTCTGTGTGG
ME684	3L	FlyBase	7130874	7130901	28	+	FBgn0250836	CG8628	GCCTTCAATCGTCTTTGCCTTTTCACCG
ME685	3L	Novel	7656271	7656298	28	-	FBgn0261788	Ank2	AAGCAGAGCTCAACTTTGACAGAGAAAA
ME686	3L	FlyBase	8405454	8405481	28	+	FBgn0035890	CG13667	TTGAGGACCAGGCTGTTATGCGCAAATT
ME687	3L	Novel	9053520	9053547	28	-	FBgn0000116	Argk	GCTAAGCCTTGACGGTTGCAAAAAATCC
ME688	3L	FlyBase	27267256	27267283	28	+	FBgn0028697	RpL15	CTTCCTTCTTTTGGAATATTTCCGTGCT
ME689	3L	Novel	27267295	27267322	28	+	FBgn0028697	RpL15	GTGCATTCGGGTCAATAATTTTTCTTTA
ME690	3R	Novel	5334671	5334698	28	-	FBgn0013576	mtd	AGATCCATCGGCAGGGGCGCCGGGCTCA
ME691	3R	Novel	5334674	5334701	28	-	FBgn0013576	mtd	CAGAGATCCATCGGCAGGGGCGCCGGGC
ME692	3R	FlyBase	7526369	7526396	28	+	FBgn0027934	alpha-Est4aPsi	ACTCGAGATCGGATATGTCTTTTGAAAG
ME693	3R	FlyBase	8938724	8938751	28	+	FBgn0037643	skap	GCAGGCGACGGCAAAAAAATCTTGAAAT
ME694	3R	Novel	10618656	10618683	28	-	FBgn0001235	hth	GTAAAGTATGATCAAAATCCCTCAGCAG
ME695	3R	Novel	13774710	13774737	28	+	FBgn0038181	CG9297	ATCGATGGCGATGGCAAGGCAAATCACG
ME696	3R	FlyBase	14625788	14625815	28	+	FBgn0013981	His4r	ACAAGCAATTTTCTGGAGATTTCTTGAA
ME697	3R	FlyBase	21645516	21645543	28	-	FBgn0011766	E2f1	ATCGCTGTTTTTAATTATTGAGTAATTG
ME698	3R	FlyBase	24818411	24818438	28	+	FBgn0039229	Saf-B	GCTTCCGACGACAAATCTATTAAGTCTG
ME699	3R	FlyBase	27659929	27659956	28	-	FBgn0002772	Mlc1	GCTGATGTTCCAAAGCGTGAAGTTGAAA
ME700	3R	FlyBase	30046134	30046161	28	-	FBgn0002626	RpL32	TTTCTTTTCGCTTCTGGTTTCCGGCAAG
ME701	3R	Novel	30252323	30252350	28	+	FBgn0039760	CG9682	TGGAGATGTTGCAAATGCCGCTGGAAAT
ME702	3R	Novel	30800936	30800963	28	-	FBgn0011739	wts	CTCCAAGTTGGCCGCCATCGATTCGTGT
ME703	4	Novel	443546	443573	28	-	FBgn0039907	lgs	GTGAGATGTAATCGCATGCATATGAGTG
ME704	4	Novel	584904	584931	28	+	FBgn0039911	CG1909	CCTAAGACAGTACATAGCTAAACGGAAG
ME705	X	FlyBase	647610	647637	28	+	FBgn0025638	Roc1a	TGGAACGCCGTGGCTCTGTGGGCCTGGG
ME706	X	FlyBase	2545383	2545410	28	-	FBgn0284408	trol	ATCGTTCCAGGCGGTCGCACATTCCACG
ME707	X	FlyBase	5622252	5622279	28	-	FBgn0004687	Mlc-c	GCAGCTTATACCGAGGATCAGTTGGCTG
ME708	X	Novel	10629333	10629360	28	+	FBgn0052677	X11Lbeta	CTGCCGACGAGTCACGAATTCGCAAGGC
ME709	X	FlyBase	16884581	16884608	28	+	FBgn0030801	Rcp	TCATACTAAAATTTGCAGAAATGGAAAC
ME710	X	FlyBase	17995574	17995601	28	-	FBgn0003380	Sh	TTACGTATACGCAATGTGAGCCGGAAAG
ME711	X	Novel	18155387	18155414	28	+	FBgn0030897	Frq1	GCCAAACAAACGCAACGCAGCTCGGCAG
ME712	X	FlyBase	19144564	19144591	28	-	FBgn0261461	RhoGAP18B	TCGCCGTCAATAGCAATGTGTTTCGCAT
ME713	X	FlyBase	20468385	20468412	28	+	FBgn0031117	GstT3	CTGCAGTTGCCCACCGACCGTGTTTGTG
ME714	2L	FlyBase	2381097	2381125	29	+	FBgn0264672	Eogt	AGCTGGCGAACGGCCACACTGGCGGACAG
ME715	2L	FlyBase	4458289	4458317	29	-	FBgn0261606	RpL27A	CTTCTTTCTTTCCTACAATTTTAAAGATG
ME716	2L	Novel	5204875	5204903	29	+	FBgn0261836	Msp300	GCCGCCGCACCCAACACAGAAAATGCAAA
ME717	2L	Novel	7060832	7060860	29	+	FBgn0031885	Mnn1	CGATTCTGTGTTGACTGAGGTACATTCTA
ME718	2L	FlyBase	9967330	9967358	29	+	FBgn0011272	RpL13	CCTTTTTAATTCGTTGTTGGGAAGAAAAG
ME719	2L	FlyBase	10403993	10404021	29	-	FBgn0032240	CG17768	CTGTATTAATCGATTACTTCACGAAAATG
ME720	2L	FlyBase	10770868	10770896	29	+	FBgn0032299	CG17127	GAAACATTACAACAAACGACGCGCGCAAG
ME721	2L	Novel	11165603	11165631	29	-	FBgn0259822	Ca-beta	CGGGAATCTTGGTGCGGGCGGACAAGCAG
ME722	2L	Novel	19182487	19182515	29	-	FBgn0265263	CG42688	ACAATATTCTCGTTTCGGTTCTCGAGTGA
ME723	2L	Novel	19896295	19896323	29	+	FBgn0263873	sick	ATTTACTTTGGATTTTTTAACTTTTAAGC
ME724	2L	Novel	21381640	21381668	29	+	FBgn0032946	nrv3	GTCAGATAGTGTGGCTAAAATCAGCAGAG
ME725	2L	FlyBase	22536537	22536565	29	-	FBgn0064225	RpL5	CGGTTATATTGTTATCAAATTTTAAAATG
ME726	2R	FlyBase	10691365	10691393	29	+	FBgn0024836	stan	ATCTTGGCATCGCATTAACTTGAGGAAAT
ME727	2R	Novel	10797241	10797269	29	-	FBgn0053144	CG33144	CGAAGAGGTCGTAAGGAACCGATGAAAAG
ME728	2R	Novel	12618608	12618636	29	+	FBgn0266487	CG45086	TTTTCAGCCTAAAAAGGACTGGTCAAAAG
ME729	2R	Novel	12879574	12879602	29	+	FBgn0002069	AspRS	TTTTGGAAATTGCCAGCTTCTCGAAATTA
ME730	2R	FlyBase	13185784	13185812	29	-	FBgn0033802	CG17724	CACAACACCACCAGCAGATGGCGGAGGAG
ME731	2R	Novel	15456787	15456815	29	+	FBgn0263980	CG43729	GGAGAATCGTGTTGATATCGAGGAAGAAA
ME732	2R	Novel	15811414	15811442	29	+	FBgn0034046	tun	CTTTCGCTTTCGCCAATCACAAATATATA
ME733	2R	FlyBase	17586266	17586294	29	-	FBgn0034248	CG14483	ATAATATTGTGCAATTTCCAGGTGAACGG
ME734	2R	FlyBase	20263979	20264007	29	+	FBgn0010411	RpS18	TTCGGCCTTCTTTTCTTTTCCCGTTTCCG
ME735	2R	Novel	21293850	21293878	29	+	FBgn0016726	RpL29	CTAGGAATTCCAGTGTGCGAAAAACGTAG
ME736	2R	Novel	23061840	23061868	29	-	FBgn0010622	DCTN3-p24	CTGAAAATCTGGTTCCACTTAAGCTGAAG
ME737	3L	FlyBase	233323	233351	29	-	FBgn0085482	CG34453	ATGGAACCTGCTAAAGTGATTGGAAAGCT
ME738	3L	FlyBase	7132649	7132677	29	+	FBgn0010387	Dbi	ATAAAATCTAACCCAGAATGGTTTCCGAG
ME739	3L	FlyBase	9719116	9719144	29	-	FBgn0036035	CG18178	CTAATATATACACTTTCGGTTAGATTTTG
ME740	3L	Novel	9972330	9972358	29	+	FBgn0263251	vnc	TGCCGGTGTATAAACTTAGTGTGGAAGAA
ME741	3L	Novel	11512585	11512613	29	+	FBgn0003373	Sgs3	CCACCACCACGAAGCCCACCACCACTAAA
ME742	3L	FlyBase	20000644	20000672	29	+	FBgn0036928	Tom20	AGTTATCAACAAAATATCTTCAAAAAGTG
ME743	3L	FlyBase	20809244	20809272	29	-	FBgn0037026	CG3634	AGGCGACGAGAAACGGTCACGTTGCGCTG
ME744	3L	FlyBase	21828452	21828480	29	-	FBgn0052448	CG32448	CACAGTCAGCTGTTTCAAAATATTCAACA
ME745	3L	FlyBase	21840099	21840127	29	-	FBgn0037138	P5CDh1	GGAAAGGGAACGTGGTTATCGATAATAAA
ME746	3L	FlyBase	21875297	21875325	29	+	FBgn0262737	mub	GATAAAAACGAGATCAATTTCGTCGGCAA
ME747	3L	FlyBase	27267255	27267283	29	+	FBgn0028697	RpL15	GCTTCCTTCTTTTGGAATATTTCCGTGCT
ME748	3R	Novel	4598843	4598871	29	-	FBgn0265376	CR44317	AATGCGCTGAAAATTTATCCACTGCAAAG
ME749	3R	FlyBase	5466980	5467008	29	-	FBgn0037328	RpL35A	CGGTGTTAATACATTCATCGAACAACAAG
ME750	3R	Novel	5471718	5471746	29	+	FBgn0011715	Snr1	GGAGAATTGTATTATTGTCAGAATGTTGG
ME751	3R	FlyBase	6008551	6008579	29	-	FBgn0003261	Rm62	AGGGTCACTCTAATTTTGGACGAGGTTAG
ME752	3R	FlyBase	11216259	11216287	29	-	FBgn0086472	RpS25	CCATCTTTCTGCATTGACTTTTCACGATG
ME753	3R	FlyBase	15179322	15179350	29	-	FBgn0038294	Mf	ATCAATCGAGAGACAAGCGATTCGAATTC
ME754	3R	FlyBase	17447246	17447274	29	-	FBgn0000564	Eh	ACTCCATGGGTGGCATTGATTTTGTTCAG
ME755	3R	Novel	18199534	18199562	29	-	FBgn0011481	Ssdp	CGAAGACGACGACGACGCAACTTGTAGCA
ME756	3R	Novel	18506329	18506357	29	-	FBgn0004652	fru	TCTTCAAAAAAGCAATTACCCATTCATAC
ME757	3R	Novel	21662715	21662743	29	-	FBgn0038893	Archease	ACCTGGATCACACGGCGGATGTTCAGTGA
ME758	3R	FlyBase	29220172	29220200	29	+	FBgn0029176	eEF1gamma	GTTTCCGTCCCTTCTCTTCTTCGTTTCCG
ME759	X	Novel	294713	294741	29	-			CTGTTCTCGGAGGGGCTTTCACTTCGAAA
ME760	X	Novel	3250279	3250307	29	+	FBgn0003374	Sgs4	CCACCCACATGCAAAACTGAGCCACCCAC
ME761	X	FlyBase	3790042	3790070	29	+	FBgn0029676	HIP-R	TGCATACCAATCGATAGGGCAGAGCAAAA
ME762	X	FlyBase	5046126	5046154	29	-	FBgn0266096	CR44833	AATCTAATTGAAACCCTTGCAGATAAAAA
ME763	X	FlyBase	7933323	7933351	29	-	FBgn0029980	CG10778	ATATGGTCACACTGCGTTCTATATAAAAG
ME764	X	FlyBase	10566563	10566591	29	-	FBgn0030215	CG15296	AAAAGTCCTAAGGTACACACGTGTTTGTT
ME765	X	FlyBase	11556410	11556438	29	-	FBgn0030309	CG1572	TCACCGAAGTTTCTTATATTTCTGTATTG
ME766	X	FlyBase	16073403	16073431	29	-	FBgn0030724	Nipsnap	TTTGTAACACTCCCGCAAATAACTATAAA
ME767	X	FlyBase	21102023	21102051	29	-	FBgn0031155	CG15446	GCGCCGCAATTTTTACGAGCGCTACGAAG
ME768	X	FlyBase	21146575	21146603	29	-	FBgn0266647	CG45154	AAGATTCAGATTGACTTTGGATTAAGAAG
ME769	X	FlyBase	23096707	23096735	29	-	FBgn0039944	CG17162	AATTCAGTACCAGTATGCGGTCACATTGG
ME770	2L	FlyBase	1359761	1359790	30	-	FBgn0051659	CG31659	TTCCAGCATGATCAAGTGGAAGATCTTCGT
ME771	2L	FlyBase	1500409	1500438	30	-	FBgn0031343	CG18131	GCCAGTAGGTGACGTTCGTTGTGGTGCGGG
ME772	2L	Novel	3506727	3506756	30	-	FBgn0014396	tim	ATATAAAACAAAAATAATTTCATCAGTGTA
ME773	2L	FlyBase	3507189	3507218	30	-	FBgn0014396	tim	GCATTCAGCATTGTGCGTTCCAAGTAAGCG
ME774	2L	Novel	3693695	3693724	30	-	FBgn0051779	Acp24A4	AAATCTGTGGATTACCCGCTGCCGCTAATG
ME775	2L	FlyBase	3720875	3720904	30	+	FBgn0003386	Shaw	CGGCATGTTGTCCAACTCAGCCCCAACGTA
ME776	2L	Novel	4318948	4318977	30	+	FBgn0010473	tutl	TTCCAGGTCCATCCTGTCATAATCAAAATC
ME777	2L	FlyBase	4985733	4985762	30	+	FBgn0083962	CG34126	CGCAACATAAAAGGAAGACCAAATCCTCAG
ME778	2L	FlyBase	7889100	7889129	30	-	FBgn0051902	Spn28Da	CTTGCAGAGAGTATAGCATGAAGTACTTGT
ME779	2L	Novel	8506802	8506831	30	-	FBgn0032048	Dh31	CTCAAAGCGGTGCAGTCAGCAGCAGTAACG
ME780	2L	FlyBase	9447018	9447047	30	+	FBgn0002973	numb	CTTTTTCAAGGCACCTTAAACTAATACAAG
ME781	2L	FlyBase	9560397	9560426	30	-	FBgn0032129	jp	GAATGTCGCGTCGGGGAACCGCACAAGAAA
ME782	2L	FlyBase	10886454	10886483	30	+	FBgn0265683	CR44490	TCAATTATCAATAGAAAAATCGGTTGCCTG
ME783	2L	FlyBase	11928543	11928572	30	-	FBgn0264815	Pde1c	TCAGTTGTTTGGAAGCCATTGCAGCTAACG
ME784	2L	Novel	13947398	13947427	30	+	FBgn0032536	Ance-3	AAGCAACTCAGTAACAGCGAAATAGACTGT
ME785	2L	FlyBase	18590313	18590342	30	-	FBgn0085370	Pde11	ACGCTATCGCAACTCTCGCACATTTTGCCG
ME786	2L	FlyBase	18649598	18649627	30	+	FBgn0032694	MESR3	TTAAACCCGAAAACGGATCTTGAAATTATG
ME787	2L	FlyBase	20339059	20339088	30	+	FBgn0003475	spir	CACGAACTGCAGCTGTGGAGGGCACTGCAA
ME788	2L	FlyBase	20876587	20876616	30	-	FBgn0032901	sky	AAGCTGCACTCCGAGAGCTGTCGCAATTTG
ME789	2L	Novel	22130099	22130128	30	-	FBgn0025674	CycK	GTAACAGTCAAAGGACGGCCAAAACCACGT
ME790	2L	FlyBase	22536621	22536650	30	-	FBgn0064225	RpL5	TCCTTCTTTTTGCTAGCAATTTCCGGCGAG
ME791	2R	Novel	2522482	2522511	30	-	FBgn0058263	MFS17	GGTACTGGGACTGATGACCAAAAAACAATA
ME792	2R	FlyBase	8968155	8968184	30	-	FBgn0033358	spab	TCAGTAGCCGACAGGACGCCCAGCCAGCAG
ME793	2R	Novel	9890351	9890380	30	+	FBgn0050008	CG30008	GTGGTTTCCTGCATATATGCTATCAAAGAG
ME794	2R	FlyBase	11229004	11229033	30	-	FBgn0050021	metro	ACAGGAGCACAGAGTACGGAGCCAATTGTT
ME795	2R	FlyBase	12673899	12673928	30	-	FBgn0261625	GLS	CAGTCAGAGACGCCACTATTCGATGCGGCC
ME796	2R	FlyBase	15522436	15522465	30	-	FBgn0019968	Khc-73	GCGGTCAAAGACACCACCAATACCGGGAGT
ME797	2R	FlyBase	16343006	16343035	30	-	FBgn0034117	CG7997	GCCACCTATGGGCTGGATGTCCTGGGAGCG
ME798	2R	Novel	17138144	17138173	30	+	FBgn0034200	Gbp2	GCCAGAGTACTGGGGGATTCCAACAGCCAG
ME799	2R	Novel	17138174	17138203	30	+	FBgn0034200	Gbp2	GCCAGAGTACTGGAGGATTCCAACAGCCAG
ME800	2R	Novel	18397889	18397918	30	-	FBgn0063499	GstE10	GGATAAAATTGTATGATCTGATACACAGAA
ME801	2R	FlyBase	18412027	18412056	30	+	FBgn0027835	Dp1	TCATGTTCATTCACATTTTACTTGGAGTCG
ME802	2R	FlyBase	18732555	18732584	30	+	FBgn0053147	Hs3st-A	GTGCGTCGTCCAAGCGGAAATTAACTTTTG
ME803	2R	FlyBase	19237742	19237771	30	+	FBgn0010434	cora	AACCCGAACGAGCTGTACCTTGATCTGATG
ME804	2R	Novel	19467884	19467913	30	+	FBgn0260934	par-1	CAGTGAAAAAGTCGGCTCAATTGTCTAAAA
ME805	2R	FlyBase	20540221	20540250	30	-	FBgn0034515	CG13428	GAACCAAAGTTCGTCGGTTTGTTCAGGCGG
ME806	2R	FlyBase	21308292	21308321	30	+	FBgn0261554	CG42672	TCAAAAGTGCATGACTACGAGTATCTGCAG
ME807	2R	FlyBase	21954066	21954095	30	-	FBgn0263324	CR43405	CGAAATTCTTAAGCTGCTATGCAAGGAACG
ME808	2R	FlyBase	22080176	22080205	30	+	FBgn0034691	Synj	CAGAATTTTGCAATAAAATCGCAAACAAAG
ME809	2R	FlyBase	22270918	22270947	30	+	FBgn0020307	dve	TCAGTATCGTGCCAAACATGCTGGAAGAAG
ME810	2R	FlyBase	22854383	22854412	30	+	FBgn0010078	RpL23	TCCCTCCTTTTCGTTTTCGTTTCCGGCGAA
ME811	2R	FlyBase	24663291	24663320	30	-	FBgn0050163	Cpr60D	TCAAGAAGCTGCTCCAAAATGCTGAAATAT
ME812	3L	FlyBase	444490	444519	30	-	FBgn0001316	klar	CACCCAAGCCGGTTCAGACCAGGCTCAAAG
ME813	3L	FlyBase	1289999	1290028	30	+	FBgn0052333	CG32333	GAAAAGCGTGTTCTCGTACATGAAATTCTG
ME814	3L	FlyBase	1637723	1637752	30	-	FBgn0013342	nSyb	TGCAAGTTTTCGCAGTTGGCCAAAAACGTC
ME815	3L	FlyBase	1645170	1645199	30	-	FBgn0025725	alphaCOP	ATAATTGACGTGTCACAATTTCGACGATTG
ME816	3L	Novel	1658916	1658945	30	-	FBgn0035253	CG7971	GATAGCTTTCAATGGCTCTCTTGTAGTTTT
ME817	3L	Novel	1660197	1660226	30	-	FBgn0035253	CG7971	ACAAAGCCATTTGCGCAGTTTTCGATGAAG
ME818	3L	FlyBase	1780887	1780916	30	-	FBgn0250789	alpha-Spec	ATATTATATGCTGGGTTATAACCGTCAAGG
ME819	3L	FlyBase	3721537	3721566	30	-	FBgn0052264	CG32264	GCCAATACTACGACCACGGATTAGACTATG
ME820	3L	FlyBase	4115723	4115752	30	-	FBgn0035499	Chd64	TGGGATTAGCCAAAAATGTACCAGTCCAAG
ME821	3L	Novel	4470383	4470412	30	+	FBgn0052249	CG32249	GTGGTGTCCATTGCGCGTCCCGCTCCACAG
ME822	3L	Novel	4470413	4470442	30	+	FBgn0052249	CG32249	GTGGTGTCCATTGCGCGTCCCGCTCCGCAG
ME823	3L	Novel	4470443	4470472	30	+	FBgn0052249	CG32249	GTGGTGTCCATTGCTCGTCCTGCTCCACAG
ME824	3L	Novel	4470473	4470502	30	+	FBgn0052249	CG32249	GTGGTGTCCATTGCTCGTCCTGCTCCACAG
ME825	3L	Novel	4470503	4470532	30	+	FBgn0052249	CG32249	GTGGTGTCCATTGCTCGTCCCGCTCCAGAG
ME826	3L	Novel	4470533	4470562	30	+	FBgn0052249	CG32249	GTGGTGTCCATTGCGCGTCCTGCTCCAGAG
ME827	3L	Novel	4470563	4470592	30	+	FBgn0052249	CG32249	GTAGTGTCCATTGCGCGTCCCGCTCCGCAG
ME828	3L	Novel	4470593	4470622	30	+	FBgn0052249	CG32249	GTGGTGTCCATTGCTCGTCCTGCTCCACAG
ME829	3L	FlyBase	7040546	7040575	30	+	FBgn0260660	Mp	ATAAATTGGAATCCAACCAGGACCTTCAAG
ME830	3L	FlyBase	7241226	7241255	30	-	FBgn0035753	RpL18	CGTTGATTAATACATTCAACAGAAGAAATG
ME831	3L	FlyBase	7562610	7562639	30	+	FBgn0035798	frac	TCAGTCTTGTCTGGGCTCTCGACGGAATCG
ME832	3L	FlyBase	9137860	9137889	30	+	FBgn0263456	nwk	CACAAACGTCGTGAAAATCGAAATCGATAA
ME833	3L	FlyBase	9429792	9429821	30	-	FBgn0005533	RpS17	CATCCTTCTTTTTCTTTCGTTTCCGGCGAG
ME834	3L	FlyBase	9634404	9634433	30	-	FBgn0016081	fry	GATGATTTCATAAACTCAATTTGCTCAAAG
ME835	3L	FlyBase	10894173	10894202	30	+	FBgn0036110	Cpr67Fb	AGCAAATCCAACACCAAAATGATCAAGACC
ME836	3L	FlyBase	13886080	13886109	30	-	FBgn0264006	dysc	CGTAAGGGAGACCCCGCCCGTGATTTGCCG
ME837	3L	Novel	19994341	19994370	30	+	FBgn0036926	CG7646	CAGGTTTGAAATATACAAGTTAATAGTCAA
ME838	3L	FlyBase	20023953	20023982	30	+	FBgn0261574	kug	TGCCTTTACCGTCGAAAGTTAGTCATTCGT
ME839	3L	FlyBase	20851413	20851442	30	-	FBgn0052432	CG32432	GAAAATGTAAAACCCAAATGGAAATCCACG
ME840	3L	FlyBase	21298675	21298704	30	+	FBgn0263841	CG43702	AACGACCCAGGAAATAAACGTCATAAAATG
ME841	3L	FlyBase	21303808	21303837	30	-	FBgn0037070	CG11309	CGTGCAAACATATGGTGCTCTAAAAAATAC
ME842	3L	FlyBase	23021679	23021708	30	+	FBgn0262509	nrm	CTGCTTCATCACTTTTAGTTTGGTGGCAAG
ME843	3R	Novel	7316607	7316636	30	-	FBgn0037498	CG10029	GGTAGCGAGCCTTTTGCGCAACGATTGTAG
ME844	3R	FlyBase	10042792	10042821	30	-	FBgn0053208	Mical	GCGAGATCCAAGCGACTGGCGAGGAAAAGT
ME845	3R	FlyBase	11798118	11798147	30	-	FBgn0051116	ClC-a	AGCATTCAAAAGCCGAAGTCGGTGCGATTG
ME846	3R	FlyBase	11918340	11918369	30	-	FBgn0037963	Cad87A	CATCAACAAGAGTGATAATCAGTATTAAAG
ME847	3R	FlyBase	13709910	13709939	30	-	FBgn0051469	CG31469	CGAAAATGAAGGTTCTGTTCGTGTGCATTG
ME848	3R	FlyBase	14316342	14316371	30	+	FBgn0011474	PR-Set7	GAGGAGAAAAGTGCATGGCAGAGAGCGAGA
ME849	3R	FlyBase	19594369	19594398	30	+	FBgn0260003	Dys	ATCTTGCCTAGAATGTGTTGGATTAAAGCG
ME850	3R	FlyBase	20752346	20752375	30	+	FBgn0259222	CG42322	AAGCATCATAATGCTGGGTCACAATGCGAG
ME851	3R	FlyBase	21010586	21010615	30	+	FBgn0013995	Calx	AAAAACACGAACATTCCGGAGAACCCACTC
ME852	3R	FlyBase	21790709	21790738	30	-	FBgn0013759	CASK	CTTTTCAGGATCAGACCCGCTCCGGTGCTT
ME853	3R	Novel	22356715	22356744	30	+	FBgn0038947	Sar1	AAAAAAAACTGAACTGACTCCAATAAAAAC
ME854	3R	FlyBase	23653739	23653768	30	-	FBgn0051145	CG31145	ACCATTCCCCGTTGAGCCATTGACTTTAAG
ME855	3R	FlyBase	24319592	24319621	30	+	FBgn0011785	BRWD3	GTCTTGATCCGGGAACTCGAAGAGAAGAAG
ME856	3R	FlyBase	25048879	25048908	30	+	FBgn0039265	CG11790	GGATTTGTGAGAAACTGATACATGTGTTTA
ME857	3R	FlyBase	26579439	26579468	30	+	FBgn0263289	scrib	AGCATAGAAGTAGTTTATGTAAAAACAGAG
ME858	3R	FlyBase	28342185	28342214	30	+	FBgn0039581	Moca-cyp	TACAACACAGCCTGCGCCACATTTGGACAA
ME859	3R	Novel	29229548	29229577	30	+	FBgn0028476	Usp1	CATTGCCCACAAATGTTGCTCCCCCAATAT
ME860	3R	FlyBase	31793578	31793607	30	-	FBgn0039877	CG2118	ACTGCTGCGAAACTTCGGCGCAAACGCCAG
ME861	3R	FlyBase	31969756	31969785	30	-	FBgn0011224	heph	GTAAGTTTGCACTACGAGGAAAAAGAAAAC
ME862	4	FlyBase	1065856	1065885	30	+	FBgn0087002	apolpp	AAAACGCTTGCAATCTAGGATGTCCAAAAT
ME863	X	Novel	656460	656489	30	+	FBgn0025637	SkpA	TGTCAGTACGTTTAAAGGCATCATCGTAAG
ME864	X	Novel	722259	722288	30	+	FBgn0021764	sdk	ATGCCAATCTACAGCAGCAGAATTCAATCG
ME865	X	Novel	1014111	1014140	30	+	FBgn0003638	su(w[a])	TTGGATAAGTCCACGGATATAATATATTTG
ME866	X	Novel	2484218	2484247	30	-	FBgn0284408	trol	GATATGCCCAGGAAATGCTGGCACGCTACG
ME867	X	FlyBase	3688235	3688264	30	+	FBgn0023215	Mnt	TTAGTTTGCTTCTGTCATTGCATTCGTCGG
ME868	X	FlyBase	4219504	4219533	30	+	FBgn0029697	CG15570	TGGATTCGGGCTCGGGTAACGATTTTAATC
ME869	X	FlyBase	6164474	6164503	30	-	FBgn0264386	Ca-alpha1T	GGTCTACTTCTTTTCTTGAGCTTGACAAAT
ME870	X	FlyBase	6666240	6666269	30	+	FBgn0062413	Ctr1A	ATACGTGGGCGAAGTTGTGCACAAGCAACC
ME871	X	FlyBase	10070839	10070868	30	-	FBgn0030174	CG15312	TCAGTCGAGCGACGCAACTCGAACGCAACG
ME872	X	FlyBase	10221659	10221688	30	+	FBgn0085437	CG34408	TCTTGCCATTTCTATACCAAACCACGCTTG
ME873	X	FlyBase	11141806	11141835	30	-	FBgn0030270	CG15199	GAGTCAAGTCCACGATTCCCACCAGAACTC
ME874	X	Novel	12235192	12235221	30	-	FBgn0052655	CG32655	CAAGGAAAAATAAACATAGAATAACTTTGG
ME875	X	FlyBase	13004850	13004879	30	-	FBgn0030440	CG15719	AAGTCAACCACATTTGTTGGGAACAATTGT
ME876	X	Novel	13808370	13808399	30	+	FBgn0261244	inaE	GTCGTGTCTTGTAGAGATCGAACCGTAAAG
ME877	X	FlyBase	13828224	13828253	30	-	FBgn0030530	jub	CCGTTAATGCTGCCTTGAAACCCAGGAGAG
ME878	X	FlyBase	16709252	16709281	30	+	FBgn0030778	CG4678	GGATCTGCCGTTCGTCCGCCCTGTGCGCGA
ME879	X	Novel	18409050	18409079	30	-	FBgn0052549	CG32549	TCTTATTCTGAGCAACTTAATAAGTATCAG
ME880	X	Novel	19496478	19496507	30	+	FBgn0031023	CG14200	TGCTACGGTTTAAAGTGCTGCGAACCGGAG
ME881	X	Novel	20657273	20657302	30	+	FBgn0031126	Cyp6v1	ATTTTATTTATATTTTTAGACTTATTTTCT

## Sheet: sheet 2
ID	Chrosome	Tag	Start	End	Length	Strand	Gene_id	Gene_symbol	Sequence
ME882	2R	Novel	8363153	8363155	3	+	FBgn0261588	pdm3	CCT
ME883	2R	Novel	9143393	9143395	3	-	FBgn0086656	shrb	AAC
ME884	2R	Novel	18145553	18145555	3	+	FBgn0265297	pAbp	AAA
ME885	3L	Novel	891176	891178	3	+	FBgn0052479	Usp10	TGA
ME886	3L	Novel	12131146	12131148	3	-	FBgn0017424	CR11538	GTG
ME887	3R	Novel	26044561	26044563	3	+	FBgn0001139	gro	CAA
ME888	X	Novel	13593920	13593922	3	-	FBgn0004169	up	GTC
ME889	X	Novel	17222150	17222152	3	+	FBgn0030830	CG5172	GAG
ME890	3L	Novel	21985537	21985540	4	+	FBgn0000045	Act79B	CGCG
ME891	3R	Novel	28083096	28083099	4	+	FBgn0085391	trv	CAAA
ME892	2L	Novel	899073	899077	5	+	FBgn0002563	Lsp1beta	GGCGA
ME893	2R	Novel	20944978	20944982	5	+	FBgn0000044	Act57B	GCCCA
ME894	3L	Novel	22870290	22870294	5	-	FBgn0010348	Arf79F	AGTGG
ME895	X	Novel	1044650	1044654	5	+	FBgn0003638	su(w[a])	CTCCT
ME896	X	Novel	13457153	13457157	5	+	FBgn0265416	Neto	GTGGT
ME897	2R	Novel	24573752	24573757	6	+	FBgn0035027	CG3511	ACGAAG
ME898	3L	Novel	8622992	8622997	6	-	FBgn0035916	GAPsec	CAGCAA
ME899	X	Novel	8067062	8067067	6	+	FBgn0004657	mys	AACGAG
ME900	3L	Novel	14031389	14031395	7	-	FBgn0061515	endos	GCAAAAG
ME901	2R	Novel	10039447	10039454	8	-	FBgn0033476	oys	GTAACCAG
ME902	2R	Novel	13662090	13662097	8	-	FBgn0033862	CG6209	GCAGCGGC
ME903	2R	Novel	16656036	16656043	8	-	FBgn0024315	Picot	CCAGCAAG
ME904	2R	Novel	18631750	18631757	8	-	FBgn0034368	CG5482	ATACTGCT
ME905	3L	Novel	4457507	4457514	8	-	FBgn0035546	CG11345	CTGCCACC
ME906	3L	Novel	7335974	7335981	8	-	FBgn0035766	eco	GTCGATGG
ME907	3R	Novel	24259835	24259842	8	-	FBgn0011225	jar	CAAGAAAG
ME908	3R	Novel	30171839	30171846	8	-	FBgn0002773	Mlc2	ACGGTCGG
ME909	X	Novel	12324358	12324365	8	+	FBgn0267001	Ten-a	GGAAAAAC
ME910	X	Novel	18853604	18853611	8	+	FBgn0085451	htk	TACGGCAG
ME911	2L	Novel	9389969	9389977	9	-	FBgn0085395	Shawl	TTGAATGCA
ME912	X	Novel	10357995	10358003	9	-	FBgn0028331	l(1)G0289	TCCAAGCAG
ME913	3L	Novel	12130312	12130321	10	+	FBgn0002565	Lsp2	CTACTACGGC
ME914	3R	Novel	6284953	6284962	10	-	FBgn0037420	CG15597	GGCTACGGAG
ME915	3R	Novel	15957167	15957176	10	+	FBgn0013334	Sap47	TTTCGAACAA
ME916	4	Novel	625998	626007	10	-	FBgn0039914	mav	GTCCGAACAG
ME917	X	Novel	13702436	13702445	10	-	FBgn0030512	Nadsyn	CGCCAAGGCG
ME918	X	Novel	13702436	13702445	10	+	FBgn0265726	Nna1	CGCCTTGGCG
ME919	2R	Novel	11903873	11903883	11	-	FBgn0260959	MCPH1	CTTTTTGTGAG
ME920	3L	Novel	10516025	10516035	11	+	FBgn0052062	Rbfox1	CGCAACAAGTC
ME921	3L	Novel	12130223	12130233	11	+	FBgn0002565	Lsp2	CTGGAGCGTCT
ME922	3R	Novel	15957166	15957176	11	+	FBgn0013334	Sap47	ATTTCGAACAA
ME923	3R	Novel	30172751	30172761	11	-	FBgn0002773	Mlc2	CTCAAAAGAAC
ME924	3R	Novel	30208914	30208924	11	-	FBgn0039757	RpS7	CGACAAAGGTG
ME925	3R	Novel	30252624	30252634	11	+	FBgn0039760	CG9682	GTTGCAAATGC
ME926	X	Novel	7893750	7893760	11	-	FBgn0266490	CG45089	CGATGCTATAA
ME927	X	Novel	13457187	13457197	11	+	FBgn0265416	Neto	GCACGGTGGTG
ME928	X	Novel	16636222	16636232	11	-	FBgn0026181	Rok	CGAAGGCGCCG
ME929	2L	Novel	10968134	10968145	12	-	FBgn0053129	CG33129	AGAAAAACGAAG
ME930	2R	Novel	7321367	7321378	12	-	FBgn0033159	Dscam1	TCGACGACAGTT
ME931	2R	Novel	18293777	18293788	12	-	FBgn0285917	sbb	GGCTTGTTTTCG
ME932	X	Novel	15271987	15271998	12	-	FBgn0030624	CG9106	TTTTATATTCAG
ME933	3L	Novel	7663312	7663324	13	+	FBgn0052373	CG32373	TCGTGAAGGGTTT
ME934	3R	Novel	15137593	15137605	13	-	FBgn0267160	CR45600	ATTGGGATTAAAT
ME935	3R	Novel	15137593	15137605	13	+	FBgn0038291	CG3984	ATTTAATCCCAAT
ME936	2L	Novel	2742859	2742872	14	+	FBgn0031450	Hrs	CACAGCAGATTCCT
ME937	3L	Novel	9125172	9125185	14	-	FBgn0011206	bol	CTCTCGCGTCGCAC
ME938	2L	Novel	22536621	22536635	15	-	FBgn0064225	RpL5	GCAATTTCCGGCGAG
ME939	2R	Novel	5506780	5506794	15	-	FBgn0033027	TpnC4	GCCGATGGAGAATAC
ME940	2R	Novel	7322383	7322397	15	-	FBgn0033159	Dscam1	AAGACTCCAACGAGG
ME941	3R	Novel	10134442	10134456	15	-	FBgn0004889	tws	CTTGGAACTCTTATT
ME942	3L	Novel	8097157	8097172	16	+	FBgn0262579	Ect4	CCAGCGATCTACGAAG
ME943	X	Novel	7871226	7871241	16	-	FBgn0000427	43800	GCCAAGATCCAACAGA
ME944	X	Novel	13839535	13839550	16	-	FBgn0052626	AMPdeam	CCCAGCCGCTGCCCAT
ME945	X	Novel	19082033	19082048	16	+	FBgn0030981	CG14191	GGTGGCTACGGCGGTG
ME946	3R	Novel	21867338	21867354	17	-	FBgn0038909	CG6569	TAAGCTTTGACCAAATC
ME947	X	Novel	19744221	19744237	17	-	FBgn0042132	CG18809	ATCAAGTACACCAGACC
ME948	2R	Novel	21025129	21025146	18	+	FBgn0034576	ND-B14.7	CTCCGCCACAATAATTAC
ME949	X	Novel	10070839	10070856	18	-	FBgn0030174	CG15312	CGCAACTCGAACGCAACG
ME950	X	Novel	15991822	15991839	18	-	FBgn0284228	CG46312	AGAAAACTTGTGGAAAAG
ME951	X	Novel	21060495	21060512	18	+	FBgn0031150	bves	CTGCCTAAGCGATGCAAA
ME952	2L	Novel	19370486	19370504	19	+	FBgn0032771	CG17349	GCCCATTCAAAAAACATCC
ME953	3R	Novel	27270840	27270859	20	-	FBgn0002441	l(3)mbt	CATAACACCAATTTAATAGG
ME954	3R	Novel	31390340	31390359	20	+	FBgn0039844	CG1607	GTCCAAAAGCGGCGTCAAAG
ME955	2L	Novel	14743504	14743524	21	+	FBgn0085195	CG34166	CGGACAGGGTGGACACGGCCA
ME956	2R	Novel	15521080	15521100	21	-	FBgn0019968	Khc-73	GCTCAATATCTCTGCTGTCAG
ME957	3R	Novel	9358256	9358276	21	+	FBgn0266410	CG45050	GTTTCCAGTGTCGCTGCGGCG
ME958	3R	Novel	15295226	15295246	21	+	FBgn0003721	Tm1	GGCCGCCGATGAGAGCGAACG
ME959	X	Novel	3250455	3250475	21	+	FBgn0003374	Sgs4	ATGCAGAACTGAGCCACCCAC
ME960	2R	Novel	1368588	1368609	22	+	FBgn0262123	l(2)41Ab	ACTAGTTCCTTAAGAAGGGAAT
ME961	2R	Novel	24057885	24057906	22	+	FBgn0034967	eEF5	AGTCACTGGACTTTGCAAGTAG
ME962	3R	Novel	15080051	15080072	22	-	FBgn0038286	CG6966	CATCGTTCAAGTGCAGTTTCAA
ME963	2L	Novel	8354581	8354603	23	+	FBgn0051901	Mur29B	CTCCGATTCTACAACAGATTCGT
ME964	2L	Novel	10646976	10646999	24	+	FBgn0265264	CG17097	GCGCAGTCACAGGCTCAGTCACAG
ME965	2R	Novel	5727454	5727477	24	-	FBgn0267978	ap	CGAAAACACAATAAATAGCTCTCA
ME966	3R	Novel	21805152	21805175	24	-	FBgn0013759	CASK	AAATCGCATGCTAGAAAATTTGAA
ME967	X	Novel	13457174	13457197	24	+	FBgn0265416	Neto	GTGGTGTCCTGGTGCACGGTGGTG
ME968	X	Novel	17145109	17145132	24	-	FBgn0002590	RpS5a	ATCCTGGTCAGCGCCATCATCAAC
ME969	2R	Novel	1116388	1116413	26	+	FBgn0003256	rl	TATAAATCAATGGTGAACTTACTCAG
ME970	2R	Novel	15227515	15227540	26	-	FBgn0259878	Fs	CTTGTCTCAATATTGGGATTCATCAC
ME971	2R	Novel	15227515	15227540	26	+	FBgn0265508	CR44370	GTGATGAATCCCAATATTGAGACAAG
ME972	2R	Novel	21767298	21767323	26	+	FBgn0050395	CG30395	AGTAAACATGAAAATTCGAGCCTAAT
ME973	3R	Novel	16634357	16634382	26	+	FBgn0285925	Fas1	AAAACCAAAACGTTCAGTCGTTCAAG
ME974	2L	Novel	14616411	14616437	27	-	FBgn0003016	osp	CTTCAGATCGCGCTTGAGCAGCTCCTT
ME975	2R	Novel	7475351	7475377	27	-	FBgn0010548	Aldh-III	CAGGAGATCGGCCGATAACTACTGTCA
ME976	2R	Novel	13662376	13662402	27	+	FBgn0000633	fas	ATTTCTTCTTGGCTGCTGCTTCTTCGC
ME977	3L	Novel	3901001	3901027	27	-	FBgn0003943	Ubi-p63E	GTAGAGCCTTCGGACACCATTGAGAAT
ME978	3L	Novel	20963324	20963350	27	-	FBgn0037040	CG12983	GCATGTTTCTACATCGATCAGGGCTAT
ME979	2R	Novel	14300857	14300884	28	-	FBgn0033921	tej	ACTACGAGGCACAGTTTGCCAATATGCA
ME980	2L	Novel	1726627	1726655	29	-	FBgn0000579	Eno	TGACAGCAACGAGATGACCATCAAAGCGA
ME981	3L	Novel	11512555	11512583	29	+	FBgn0003373	Sgs3	TTCCGTGCACAACACCCACCACCACTAAG
ME982	3R	Novel	15178280	15178308	29	+	FBgn0038295	Gyc88E	TTGTTCGGCTGTAGTGATGATCGTAGATG
ME983	2R	Novel	17138114	17138143	30	+	FBgn0034200	Gbp2	GCCAGAGTTCTGGGGGATTCCAACAGCCAG
ME984	3R	Novel	15313109	15313138	30	+	FBgn0004117	Tm2	GTTGTCGGCAACTCCCTGAAGTCCCTGGAG
ME985	X	Novel	13593899	13593928	30	-	FBgn0004169	up	GAGGAGGTCGTCGAGGAGGAAGATGAGGAG
