# Supplementary material for: Comprehensive Identification and Alternative Splicing of Microexons in Drosophila
Source: Front Genet. 2021 Mar 30;12:642602. doi: 10.3389/fgene.2021.642602 (PMC8042270; doi:10.3389/fgene.2021.642602)
Supplement: Supplementary Table 5 — List of alternatively and constitutively spliced CDS microexons in Drosophila. [file Table_5.XLS]

## Sheet: note
Table S5. List of alternatively and constitutively spliced CDS microexons in Drosophila
	Sheet 1: the 283 alternatively spliced CDS microexons
	Sheet 2: the 128 constitutively spliced CDS microexons
	Sheet 3: AS CDS microexons involved 383 AS splicing events

## Sheet: Sheet1
ID	Chrosome	Tag	Start	End	Length	Strand
ME1	2R	FlyBase	18423869	18423871	3	+
ME4	3L	FlyBase	15852695	15852697	3	-
ME5	3L	FlyBase	16794837	16794839	3	-
ME6	3R	FlyBase	8941314	8941316	3	+
ME8	X	FlyBase	11956922	11956924	3	-
ME9	X	FlyBase	13598174	13598176	3	-
ME10	X	FlyBase	20171929	20171931	3	-
ME11	3R	FlyBase	7868369	7868372	4	-
ME15	2L	FlyBase	21388282	21388287	6	+
ME18	3L	FlyBase	9353513	9353518	6	-
ME20	3L	FlyBase	13462102	13462107	6	+
ME22	3R	FlyBase	5761237	5761242	6	-
ME23	3R	FlyBase	7975054	7975059	6	-
ME25	3R	FlyBase	29136905	29136910	6	+
ME26	X	FlyBase	2027184	2027189	6	-
ME28	X	FlyBase	10707817	10707822	6	+
ME29	X	FlyBase	11960075	11960080	6	-
ME30	X	FlyBase	15900255	15900260	6	+
ME32	X	FlyBase	17603974	17603979	6	+
ME34	2R	FlyBase	10718309	10718315	7	+
ME58	2L	Novel	7184386	7184394	9	+
ME63	2R	FlyBase	17795596	17795604	9	+
ME66	3L	FlyBase	2512149	2512157	9	-
ME69	3L	FlyBase	9735672	9735680	9	-
ME72	3L	Novel	23010486	23010494	9	+
ME73	3R	FlyBase	5761438	5761446	9	-
ME74	3R	FlyBase	8005010	8005018	9	+
ME75	3R	FlyBase	16634374	16634382	9	+
ME76	3R	FlyBase	16635086	16635094	9	+
ME77	3R	FlyBase	27255016	27255024	9	+
ME78	3R	FlyBase	28872427	28872435	9	-
ME79	3R	FlyBase	30387103	30387111	9	-
ME80	3R	Novel	31370236	31370244	9	+
ME81	4	FlyBase	885454	885462	9	-
ME82	X	FlyBase	2372324	2372332	9	-
ME84	X	FlyBase	15106441	15106449	9	+
ME106	2L	FlyBase	7649189	7649200	12	-
ME109	2L	FlyBase	17716678	17716689	12	-
ME110	2R	Novel	4902031	4902042	12	-
ME111	2R	FlyBase	8866346	8866357	12	+
ME112	2R	FlyBase	13874732	13874743	12	-
ME113	2R	FlyBase	15567829	15567840	12	-
ME114	2R	FlyBase	19671284	19671295	12	+
ME115	3L	FlyBase	1851485	1851496	12	-
ME117	3L	FlyBase	4564538	4564549	12	+
ME120	3R	FlyBase	4288072	4288083	12	+
ME121	3R	FlyBase	4494609	4494620	12	-
ME122	3R	Novel	6355999	6356010	12	+
ME123	3R	FlyBase	9141320	9141331	12	-
ME124	3R	FlyBase	10891000	10891011	12	-
ME126	3R	FlyBase	14120611	14120622	12	-
ME131	4	FlyBase	337536	337547	12	-
ME132	X	FlyBase	6368332	6368343	12	+
ME133	X	FlyBase	15899444	15899455	12	+
ME135	X	FlyBase	21334039	21334050	12	-
ME155	3R	FlyBase	24159391	24159404	14	-
ME159	2L	FlyBase	2962272	2962286	15	+
ME160	2L	FlyBase	5852884	5852898	15	+
ME161	2L	FlyBase	8194045	8194059	15	-
ME164	2L	FlyBase	21122913	21122927	15	+
ME168	2R	FlyBase	24908135	24908149	15	+
ME169	3L	FlyBase	7050173	7050187	15	+
ME170	3L	FlyBase	10636426	10636440	15	-
ME173	3L	FlyBase	19975599	19975613	15	+
ME174	3R	FlyBase	6580996	6581010	15	+
ME175	3R	FlyBase	6727218	6727232	15	-
ME176	3R	FlyBase	17109708	17109722	15	-
ME177	3R	FlyBase	18463267	18463281	15	-
ME178	3R	FlyBase	21008722	21008736	15	+
ME182	4	FlyBase	1244337	1244351	15	+
ME186	X	FlyBase	16551475	16551489	15	-
ME205	2L	FlyBase	10581424	10581440	17	-
ME206	2L	Novel	10581424	10581440	17	+
ME209	2R	Novel	9242963	9242979	17	+
ME214	3R	FlyBase	8008776	8008792	17	-
ME215	3R	FlyBase	15792957	15792973	17	+
ME222	2L	FlyBase	8218854	8218871	18	-
ME225	2L	FlyBase	11987495	11987512	18	-
ME226	2L	Novel	13208995	13209012	18	+
ME229	2R	FlyBase	6865867	6865884	18	-
ME230	2R	FlyBase	13200889	13200906	18	+
ME236	3L	FlyBase	2864043	2864060	18	-
ME238	3L	FlyBase	7931232	7931249	18	-
ME242	3R	FlyBase	11591995	11592012	18	-
ME245	3R	Novel	24308832	24308849	18	+
ME246	3R	FlyBase	27644405	27644422	18	-
ME247	3R	FlyBase	27666785	27666802	18	+
ME248	3R	FlyBase	28866153	28866170	18	+
ME249	X	FlyBase	5632190	5632207	18	-
ME250	X	FlyBase	6238721	6238738	18	+
ME251	X	FlyBase	9112750	9112767	18	+
ME252	X	FlyBase	10226972	10226989	18	+
ME253	X	FlyBase	11436775	11436792	18	-
ME254	X	FlyBase	11672030	11672047	18	+
ME273	X	Novel	10782777	10782795	19	-
ME301	3R	Novel	11937190	11937209	20	-
ME320	2L	FlyBase	4874542	4874562	21	+
ME321	2L	FlyBase	4989390	4989410	21	+
ME325	2R	FlyBase	5506238	5506258	21	-
ME326	2R	FlyBase	7680292	7680312	21	-
ME327	2R	FlyBase	8883472	8883492	21	+
ME328	2R	Novel	9530900	9530920	21	+
ME333	2R	FlyBase	20431843	20431863	21	+
ME334	2R	FlyBase	21021501	21021521	21	+
ME337	3L	FlyBase	326704	326724	21	-
ME339	3L	FlyBase	2041566	2041586	21	-
ME340	3L	FlyBase	2514310	2514330	21	-
ME341	3L	FlyBase	2565601	2565621	21	-
ME342	3L	FlyBase	7933771	7933791	21	-
ME344	3L	FlyBase	10580309	10580329	21	+
ME346	3L	FlyBase	15522560	15522580	21	-
ME347	3L	FlyBase	15869248	15869268	21	-
ME349	3L	FlyBase	22760789	22760809	21	+
ME352	3R	FlyBase	5651981	5652001	21	+
ME355	3R	FlyBase	7905691	7905711	21	-
ME356	3R	FlyBase	8017440	8017460	21	-
ME359	3R	FlyBase	22020702	22020722	21	-
ME360	3R	FlyBase	23847680	23847700	21	+
ME364	3R	Novel	30252330	30252350	21	+
ME365	3R	Novel	30252558	30252578	21	+
ME367	4	FlyBase	1221262	1221282	21	+
ME368	X	FlyBase	136055	136075	21	+
ME370	X	Novel	3250392	3250412	21	+
ME371	X	Novel	3250413	3250433	21	+
ME372	X	Novel	3250434	3250454	21	+
ME373	X	Novel	3250476	3250496	21	+
ME374	X	Novel	3250497	3250517	21	+
ME377	X	FlyBase	5633738	5633758	21	-
ME378	X	FlyBase	8174547	8174567	21	-
ME380	X	Novel	13457132	13457152	21	+
ME382	X	FlyBase	20233423	20233443	21	-
ME389	2R	FlyBase	11381573	11381594	22	-
ME394	3L	FlyBase	9735971	9735992	22	-
ME403	3R	FlyBase	25038653	25038674	22	-
ME404	4	FlyBase	726662	726683	22	+
ME415	2L	FlyBase	11987472	11987494	23	-
ME431	3R	FlyBase	25592354	25592376	23	-
ME439	2L	FlyBase	3800208	3800231	24	+
ME447	2L	FlyBase	19702327	19702350	24	+
ME450	2L	Novel	22158364	22158387	24	+
ME451	2R	FlyBase	7503172	7503195	24	+
ME458	2R	FlyBase	24997913	24997936	24	-
ME459	2R	FlyBase	24998278	24998301	24	-
ME462	3L	Novel	5540620	5540643	24	-
ME464	3L	FlyBase	9687230	9687253	24	-
ME466	3L	FlyBase	15073307	15073330	24	-
ME469	3R	FlyBase	4134367	4134390	24	+
ME471	3R	FlyBase	5651981	5652004	24	+
ME473	3R	FlyBase	10529439	10529462	24	-
ME474	3R	Novel	10768712	10768735	24	-
ME480	3R	FlyBase	24700706	24700729	24	+
ME482	X	FlyBase	746280	746303	24	+
ME483	X	FlyBase	6125952	6125975	24	-
ME484	X	Novel	6785511	6785534	24	-
ME486	X	FlyBase	11394223	11394246	24	+
ME487	X	Novel	13593899	13593922	24	-
ME488	X	FlyBase	13597381	13597404	24	-
ME490	X	FlyBase	13805452	13805475	24	+
ME497	2R	Novel	15934099	15934123	25	-
ME528	X	FlyBase	18199124	18199148	25	+
ME529	2L	FlyBase	6358143	6358168	26	-
ME534	2R	FlyBase	12879197	12879222	26	-
ME535	2R	Novel	12879197	12879222	26	+
ME542	3L	Novel	6739896	6739921	26	-
ME544	3L	FlyBase	8563882	8563907	26	+
ME545	3L	FlyBase	9143298	9143323	26	+
ME553	3R	Novel	4297488	4297513	26	+
ME554	3R	FlyBase	8679860	8679885	26	-
ME557	3R	Novel	14475292	14475317	26	-
ME561	4	Novel	281948	281973	26	-
ME573	2L	FlyBase	8225486	8225512	27	-
ME574	2L	FlyBase	8317524	8317550	27	-
ME576	2L	FlyBase	14639743	14639769	27	-
ME577	2L	Novel	15164104	15164130	27	-
ME578	2L	FlyBase	16481525	16481551	27	-
ME581	2L	FlyBase	19926621	19926647	27	+
ME583	2L	FlyBase	20876587	20876613	27	-
ME585	2R	Novel	6009798	6009824	27	+
ME588	2R	FlyBase	12387913	12387939	27	+
ME589	2R	Novel	12673899	12673925	27	-
ME591	2R	Novel	15280322	15280348	27	-
ME593	2R	FlyBase	16754243	16754269	27	-
ME594	2R	FlyBase	16928125	16928151	27	+
ME595	2R	FlyBase	19174339	19174365	27	+
ME599	2R	FlyBase	21769289	21769315	27	+
ME600	2R	Novel	22606247	22606273	27	+
ME601	2R	FlyBase	24393488	24393514	27	-
ME604	3L	Novel	4326209	4326235	27	-
ME606	3L	FlyBase	4816705	4816731	27	-
ME609	3L	FlyBase	5574940	5574966	27	-
ME610	3L	FlyBase	7049550	7049576	27	+
ME611	3L	Novel	7702628	7702654	27	-
ME613	3L	FlyBase	9780407	9780433	27	+
ME614	3L	Novel	12141001	12141027	27	+
ME618	3L	FlyBase	22301926	22301952	27	-
ME619	3R	FlyBase	4134146	4134172	27	+
ME620	3R	FlyBase	5531414	5531440	27	+
ME626	3R	FlyBase	10773135	10773161	27	-
ME629	3R	FlyBase	16569035	16569061	27	+
ME631	3R	Novel	18963769	18963795	27	+
ME633	3R	Novel	19241654	19241680	27	-
ME638	3R	Novel	24352625	24352651	27	+
ME642	3R	FlyBase	27664097	27664123	27	+
ME643	3R	FlyBase	30389416	30389442	27	+
ME644	4	Novel	638600	638626	27	-
ME646	X	Novel	6133695	6133721	27	-
ME648	X	FlyBase	8876033	8876059	27	-
ME649	X	FlyBase	12298169	12298195	27	+
ME650	X	FlyBase	13223826	13223852	27	-
ME654	X	FlyBase	17720948	17720974	27	+
ME657	X	FlyBase	19609463	19609489	27	+
ME668	2R	FlyBase	5066977	5067004	28	-
ME672	2R	FlyBase	9477219	9477246	28	+
ME685	3L	Novel	7656271	7656298	28	-
ME694	3R	Novel	10618656	10618683	28	-
ME699	3R	FlyBase	27659929	27659956	28	-
ME707	X	FlyBase	5622252	5622279	28	-
ME716	2L	Novel	5204875	5204903	29	+
ME725	2L	FlyBase	22536537	22536565	29	-
ME727	2R	Novel	10797241	10797269	29	-
ME728	2R	Novel	12618608	12618636	29	+
ME738	3L	FlyBase	7132649	7132677	29	+
ME756	3R	Novel	18506329	18506357	29	-
ME776	2L	Novel	4318948	4318977	30	+
ME777	2L	FlyBase	4985733	4985762	30	+
ME786	2L	FlyBase	18649598	18649627	30	+
ME787	2L	FlyBase	20339059	20339088	30	+
ME788	2L	FlyBase	20876587	20876616	30	-
ME794	2R	FlyBase	11229004	11229033	30	-
ME795	2R	FlyBase	12673899	12673928	30	-
ME796	2R	FlyBase	15522436	15522465	30	-
ME797	2R	FlyBase	16343006	16343035	30	-
ME798	2R	Novel	17138144	17138173	30	+
ME799	2R	Novel	17138174	17138203	30	+
ME803	2R	FlyBase	19237742	19237771	30	+
ME804	2R	Novel	19467884	19467913	30	+
ME806	2R	FlyBase	21308292	21308321	30	+
ME812	3L	FlyBase	444490	444519	30	-
ME813	3L	FlyBase	1289999	1290028	30	+
ME816	3L	Novel	1658916	1658945	30	-
ME817	3L	Novel	1660197	1660226	30	-
ME818	3L	FlyBase	1780887	1780916	30	-
ME819	3L	FlyBase	3721537	3721566	30	-
ME821	3L	Novel	4470383	4470412	30	+
ME822	3L	Novel	4470413	4470442	30	+
ME823	3L	Novel	4470443	4470472	30	+
ME824	3L	Novel	4470473	4470502	30	+
ME825	3L	Novel	4470503	4470532	30	+
ME826	3L	Novel	4470533	4470562	30	+
ME827	3L	Novel	4470563	4470592	30	+
ME828	3L	Novel	4470593	4470622	30	+
ME829	3L	FlyBase	7040546	7040575	30	+
ME830	3L	FlyBase	7241226	7241255	30	-
ME834	3L	FlyBase	9634404	9634433	30	-
ME838	3L	FlyBase	20023953	20023982	30	+
ME839	3L	FlyBase	20851413	20851442	30	-
ME842	3L	FlyBase	23021679	23021708	30	+
ME845	3R	FlyBase	11798118	11798147	30	-
ME849	3R	FlyBase	19594369	19594398	30	+
ME850	3R	FlyBase	20752346	20752375	30	+
ME851	3R	FlyBase	21010586	21010615	30	+
ME852	3R	FlyBase	21790709	21790738	30	-
ME856	3R	FlyBase	25048879	25048908	30	+
ME857	3R	FlyBase	26579439	26579468	30	+
ME860	3R	FlyBase	31793578	31793607	30	-
ME866	X	Novel	2484218	2484247	30	-
ME870	X	FlyBase	6666240	6666269	30	+
ME872	X	FlyBase	10221659	10221688	30	+
ME874	X	Novel	12235192	12235221	30	-
ME876	X	Novel	13808370	13808399	30	+
ME877	X	FlyBase	13828224	13828253	30	-
ME878	X	FlyBase	16709252	16709281	30	+
ME883	2R	Novel	9143393	9143395	3	-
ME897	2R	Novel	24573752	24573757	6	+
ME898	3L	Novel	8622992	8622997	6	-
ME912	X	Novel	10357995	10358003	9	-
ME930	2R	Novel	7321367	7321378	12	-
ME940	2R	Novel	7322383	7322397	15	-
ME956	2R	Novel	15521080	15521100	21	-
ME959	X	Novel	3250455	3250475	21	+
ME967	X	Novel	13457174	13457197	24	+
ME969	2R	Novel	1116388	1116413	26	+
ME979	2R	Novel	14300857	14300884	28	-

## Sheet: Sheet2
ID	Chrosome	Tag	Start	End	Length	Strand
ME2	3L	FlyBase	12544319	12544321	3	-
ME3	3L	FlyBase	12545403	12545405	3	-
ME7	3R	FlyBase	10548652	10548654	3	-
ME16	2R	FlyBase	11504929	11504934	6	+
ME17	3L	FlyBase	5541367	5541372	6	-
ME19	3L	FlyBase	12541182	12541187	6	-
ME21	3L	FlyBase	13877624	13877629	6	-
ME27	X	FlyBase	8916697	8916702	6	+
ME35	X	FlyBase	2018080	2018086	7	+
ME41	2R	FlyBase	17696929	17696936	8	-
ME44	3L	Novel	8993034	8993041	8	-
ME50	3R	FlyBase	9999836	9999843	8	+
ME59	2L	Novel	10684099	10684107	9	-
ME94	4	Novel	451445	451454	10	+
ME95	X	FlyBase	11943103	11943112	10	-
ME107	2L	FlyBase	12300610	12300621	12	+
ME119	3L	FlyBase	12548485	12548496	12	-
ME125	3R	Novel	13612092	13612103	12	-
ME128	3R	FlyBase	20321702	20321713	12	+
ME137	2L	FlyBase	19385780	19385792	13	-
ME140	3L	Novel	4897731	4897743	13	-
ME141	3R	FlyBase	5476306	5476318	13	+
ME148	X	Novel	14170201	14170213	13	+
ME149	2R	Novel	4460334	4460347	14	-
ME162	2L	Novel	8353894	8353908	15	-
ME185	X	Novel	13457255	13457269	15	+
ME193	2R	FlyBase	12388518	12388533	16	+
ME196	2R	FlyBase	22917534	22917549	16	-
ME201	3R	FlyBase	20854514	20854529	16	-
ME216	4	Novel	234265	234281	17	+
ME228	2L	FlyBase	16339263	16339280	18	-
ME233	2R	Novel	21004737	21004754	18	+
ME235	2R	FlyBase	23932574	23932591	18	-
ME240	3L	FlyBase	11629581	11629598	18	+
ME255	X	Novel	14252480	14252497	18	+
ME256	X	Novel	14252606	14252623	18	+
ME257	X	FlyBase	16963703	16963720	18	-
ME266	3L	FlyBase	19602042	19602060	19	+
ME323	2L	FlyBase	15891298	15891318	21	-
ME350	3L	Novel	24166438	24166458	21	+
ME362	3R	FlyBase	27664416	27664436	21	+
ME366	3R	Novel	30252591	30252611	21	+
ME395	3L	Novel	11950999	11951020	22	+
ME398	3L	FlyBase	17716164	17716185	22	+
ME400	3R	FlyBase	17660647	17660668	22	+
ME409	X	Novel	16059528	16059549	22	+
ME422	3L	FlyBase	6480295	6480317	23	+
ME426	3R	FlyBase	8126229	8126251	23	-
ME432	3R	Novel	30252241	30252263	23	+
ME443	2L	FlyBase	12694494	12694517	24	-
ME444	2L	Novel	16785909	16785932	24	+
ME449	2L	Novel	21915175	21915198	24	-
ME456	2R	FlyBase	22334941	22334964	24	-
ME463	3L	Novel	8734107	8734130	24	-
ME476	3R	FlyBase	17039260	17039283	24	-
ME492	X	Novel	15341139	15341162	24	-
ME501	3L	Novel	2660194	2660218	25	+
ME511	3R	FlyBase	21662719	21662743	25	-
ME517	4	Novel	665951	665975	25	+
ME527	X	FlyBase	18167632	18167656	25	+
ME547	3L	Novel	11964326	11964351	26	-
ME564	4	Novel	570318	570343	26	-
ME598	2R	FlyBase	21768894	21768920	27	+
ME603	3L	Novel	984647	984673	27	+
ME615	3L	FlyBase	12538550	12538576	27	-
ME617	3L	FlyBase	20439528	20439554	27	-
ME622	3R	FlyBase	8005254	8005280	27	+
ME628	3R	FlyBase	13001949	13001975	27	+
ME630	3R	FlyBase	17039260	17039286	27	-
ME632	3R	FlyBase	18969682	18969708	27	+
ME652	X	FlyBase	15883009	15883035	27	-
ME653	X	Novel	17222126	17222152	27	+
ME655	X	FlyBase	18840532	18840558	27	+
ME662	2L	Novel	6415557	6415584	28	-
ME681	2R	Novel	23313274	23313301	28	-
ME695	3R	Novel	13774710	13774737	28	+
ME698	3R	FlyBase	24818411	24818438	28	+
ME701	3R	Novel	30252323	30252350	28	+
ME704	4	Novel	584904	584931	28	+
ME705	X	FlyBase	647610	647637	28	+
ME712	X	FlyBase	19144564	19144591	28	-
ME754	3R	FlyBase	17447246	17447274	29	-
ME757	3R	Novel	21662715	21662743	29	-
ME767	X	FlyBase	21102023	21102051	29	-
ME768	X	FlyBase	21146575	21146603	29	-
ME774	2L	Novel	3693695	3693724	30	-
ME791	2R	Novel	2522482	2522511	30	-
ME793	2R	Novel	9890351	9890380	30	+
ME805	2R	FlyBase	20540221	20540250	30	-
ME836	3L	FlyBase	13886080	13886109	30	-
ME843	3R	Novel	7316607	7316636	30	-
ME858	3R	FlyBase	28342185	28342214	30	+
ME862	4	FlyBase	1065856	1065885	30	+
ME868	X	FlyBase	4219504	4219533	30	+
ME880	X	Novel	19496478	19496507	30	+
ME885	3L	Novel	891176	891178	3	+
ME887	3R	Novel	26044561	26044563	3	+
ME888	X	Novel	13593920	13593922	3	-
ME889	X	Novel	17222150	17222152	3	+
ME890	3L	Novel	21985537	21985540	4	+
ME891	3R	Novel	28083096	28083099	4	+
ME892	2L	Novel	899073	899077	5	+
ME893	2R	Novel	20944978	20944982	5	+
ME895	X	Novel	1044650	1044654	5	+
ME896	X	Novel	13457153	13457157	5	+
ME899	X	Novel	8067062	8067067	6	+
ME911	2L	Novel	9389969	9389977	9	-
ME933	3L	Novel	7663312	7663324	13	+
ME939	2R	Novel	5506780	5506794	15	-
ME943	X	Novel	7871226	7871241	16	-
ME954	3R	Novel	31390340	31390359	20	+
ME957	3R	Novel	9358256	9358276	21	+
ME958	3R	Novel	15295226	15295246	21	+
ME960	2R	Novel	1368588	1368609	22	+
ME964	2L	Novel	10646976	10646999	24	+
ME968	X	Novel	17145109	17145132	24	-
ME972	2R	Novel	21767298	21767323	26	+
ME973	3R	Novel	16634357	16634382	26	+
ME974	2L	Novel	14616411	14616437	27	-
ME975	2R	Novel	7475351	7475377	27	-
ME976	2R	Novel	13662376	13662402	27	+
ME977	3L	Novel	3901001	3901027	27	-
ME980	2L	Novel	1726627	1726655	29	-
ME981	3L	Novel	11512555	11512583	29	+
ME982	3R	Novel	15178280	15178308	29	+
ME983	2R	Novel	17138114	17138143	30	+
ME984	3R	Novel	15313109	15313138	30	+
ME985	X	Novel	13593899	13593928	30	-

## Sheet: Sheet3
Chrosome	Up exon end	Microexon start	Microexon end	Down exon start	Length	Strand	Gene id	Tag
2R	9143236	9143393	9143395	9143620	3	-	FBgn0086656;	Novel
2R	18421553	18423869	18423871	18424127	3	+	FBgn0034345;	FlyBase
3L	15852249	15852695	15852697	15858101	3	-	FBgn0264908;	FlyBase
3L	15852249	15852695	15852697	15859812	3	-	FBgn0264908;	FlyBase
3L	15852249	15852695	15852697	15855757	3	-	FBgn0264908;	FlyBase
3L	16794665	16794837	16794839	16795251	3	-	FBgn0036663;	FlyBase
3R	8941189	8941314	8941316	8941408	3	+	FBgn0037643;	FlyBase
X	11954281	11956922	11956924	11960075	3	-	FBgn0263111;	FlyBase
X	11954281	11956922	11956924	11962020	3	-	FBgn0263111;	FlyBase
X	13597404	13598174	13598176	13599416	3	-	FBgn0004169;	FlyBase
X	13596748	13598174	13598176	13599416	3	-	FBgn0004169;	FlyBase
X	20171648	20171929	20171931	20172041	3	-	FBgn0000084;	FlyBase
3R	7865761	7868369	7868372	7870232	4	-	FBgn0037525;	FlyBase
2L	21385397	21388282	21388287	21388503	6	+	FBgn0032946;	FlyBase
2R	24573670	24573752	24573757	24573816	6	+	FBgn0035027;	Novel
3L	8622934	8622992	8622997	8623077	6	-	FBgn0035916;	Novel
3L	9353228	9353513	9353518	9353738	6	-	FBgn0035978;	FlyBase
3L	13462018	13462102	13462107	13462203	6	+	FBgn0036368;	FlyBase
3R	5760961	5761237	5761242	5761646	6	-	FBgn0027608;	FlyBase
3R	7974865	7975054	7975059	7975137	6	-	FBgn0037533;	FlyBase
3R	29136699	29136905	29136910	29137076	6	+	FBgn0028671;	FlyBase
X	2026909	2027184	2027189	2027284	6	-	FBgn0000667;	FlyBase
X	10707082	10707817	10707822	10708067	6	+	FBgn0052677;	FlyBase
X	11954281	11960075	11960080	11962020	6	-	FBgn0263111;	FlyBase
X	11956924	11960075	11960080	11962020	6	-	FBgn0263111;	FlyBase
X	15899455	15900255	15900260	15901544	6	+	FBgn0003392;	FlyBase
X	17603835	17603974	17603979	17604071	6	+	FBgn0026313;	FlyBase
2R	10717401	10718309	10718315	10719800	7	+	FBgn0024836;	FlyBase
4	884120	885454	885462	885760	9	-	FBgn0025726;	FlyBase
4	883641	885454	885462	885760	9	-	FBgn0025726;	FlyBase
2L	7184203	7184386	7184394	7184615	9	+	FBgn0031893;	Novel
2R	17795428	17795596	17795604	17797054	9	+	FBgn0028743;	FlyBase
3L	2511763	2512149	2512157	2512295	9	-	FBgn0010905;	FlyBase
3L	9735289	9735672	9735680	9735971	9	-	FBgn0259163;	FlyBase
3L	23007707	23010486	23010494	23010850	9	+	FBgn0262509;	Novel
3R	5760961	5761438	5761446	5761646	9	-	FBgn0027608;	FlyBase
3R	8004863	8005010	8005018	8005254	9	+	FBgn0037536;	FlyBase
3R	16632768	16634374	16634382	16635546	9	+	FBgn0285925;	FlyBase
3R	16634382	16635086	16635094	16635546	9	+	FBgn0285925;	FlyBase
3R	27254728	27255016	27255024	27255090	9	+	FBgn0011289;	FlyBase
3R	28872292	28872427	28872435	28872520	9	-	FBgn0053203;	FlyBase
3R	30386828	30387103	30387111	30387464	9	-	FBgn0015222;	FlyBase
3R	31361233	31370236	31370244	31370299	9	+	FBgn0085376;	Novel
X	2371896	2372324	2372332	2372591	9	-	FBgn0264598;	FlyBase
X	10357813	10357995	10358003	10358086	9	-	FBgn0028331;	Novel
X	15103144	15106441	15106449	15109697	9	+	FBgn0030613;	FlyBase
4	330339	337536	337547	342922	12	-	FBgn0259214;	FlyBase
4	329428	337536	337547	342922	12	-	FBgn0259214;	FlyBase
2L	7649083	7649189	7649200	7649304	12	-	FBgn0264087;	FlyBase
2L	17715913	17716678	17716689	17717843	12	-	FBgn0015609;	FlyBase
2R	4901974	4902031	4902042	4902102	12	-	FBgn0264911;	Novel
2R	7320764	7321367	7321378	7321583	12	-	FBgn0033159;	Novel
2R	8866059	8866346	8866357	8867004	12	+	FBgn0011286;	FlyBase
2R	13874459	13874732	13874743	13874859	12	-	FBgn0013733;	FlyBase
2R	15567713	15567829	15567840	15568152	12	-	FBgn0024754;	FlyBase
2R	19671149	19671284	19671295	19671361	12	+	FBgn0028372;	FlyBase
3L	1851418	1851485	1851496	1851662	12	-	FBgn0035282;	FlyBase
3L	4563896	4564538	4564549	4577917	12	+	FBgn0260657;	FlyBase
3L	4563896	4564538	4564549	4578760	12	+	FBgn0260657;	FlyBase
3R	4284406	4288072	4288083	4295129	12	+	FBgn0041605;	FlyBase
3R	4284406	4288072	4288083	4295120	12	+	FBgn0041605;	FlyBase
3R	4494547	4494609	4494620	4494935	12	-	FBgn0085386;	FlyBase
3R	6355420	6355999	6356010	6356433	12	+	FBgn0267698;	Novel
3R	9081022	9141320	9141331	9157118	12	-	FBgn0003165;	FlyBase
3R	10890845	10891000	10891011	10891094	12	-	FBgn0037855;	FlyBase
3R	14120472	14120611	14120622	14120695	12	-	FBgn0020510;	FlyBase
X	6368057	6368332	6368343	6368526	12	+	FBgn0029870;	FlyBase
X	15899074	15899444	15899455	15901544	12	+	FBgn0003392;	FlyBase
X	21333957	21334039	21334050	21334872	12	-	FBgn0015558;	FlyBase
3R	24159326	24159391	24159404	24159476	14	-	FBgn0039157;	FlyBase
4	1244264	1244337	1244351	1245101	15	+	FBgn0053653;	FlyBase
2L	2961996	2962272	2962286	2962586	15	+	FBgn0010263;	FlyBase
2L	5851826	5852884	5852898	5852993	15	+	FBgn0085410;	FlyBase
2L	8193229	8194045	8194059	8195021	15	-	FBgn0031995;	FlyBase
2L	21122389	21122913	21122927	21124135	15	+	FBgn0040297;	FlyBase
2R	7320764	7322383	7322397	7322560	15	-	FBgn0033159;	Novel
2R	7321646	7322383	7322397	7322560	15	-	FBgn0033159;	Novel
2R	7321649	7322383	7322397	7322560	15	-	FBgn0033159;	Novel
2R	24907273	24908135	24908149	24908479	15	+	FBgn0085434;	FlyBase
3L	7048964	7050173	7050187	7050565	15	+	FBgn0260660;	FlyBase
3L	7049576	7050173	7050187	7050565	15	+	FBgn0260660;	FlyBase
3L	10636093	10636426	10636440	10636624	15	-	FBgn0000629;	FlyBase
3L	19975475	19975599	19975613	19976091	15	+	FBgn0004852;	FlyBase
3R	6580927	6580996	6581010	6581073	15	+	FBgn0037455;	FlyBase
3R	6711950	6727218	6727232	6739550	15	-	FBgn0051481;	FlyBase
3R	6711935	6727218	6727232	6739550	15	-	FBgn0051481;	FlyBase
3R	17108839	17109708	17109722	17110214	15	-	FBgn0014141;	FlyBase
3R	18435790	18463267	18463281	18515052	15	-	FBgn0004652;	FlyBase
3R	21008240	21008722	21008736	21011267	15	+	FBgn0013995;	FlyBase
X	16550465	16551475	16551489	16552340	15	-	FBgn0011742;	FlyBase
2L	10581370	10581424	10581440	10581502	17	+	FBgn0051721;	Novel
2L	10581370	10581424	10581440	10581502	17	-	FBgn0085190;	FlyBase
2L	10581355	10581424	10581440	10581502	17	+	FBgn0051721;	Novel
2L	10581355	10581424	10581440	10581502	17	-	FBgn0085190;	FlyBase
2R	9242841	9242963	9242979	9243039	17	+	FBgn0033397;	Novel
3R	8008661	8008776	8008792	8008847	17	-	FBgn0040524;	FlyBase
3R	15792901	15792957	15792973	15793042	17	+	FBgn0038363;	FlyBase
2L	8218679	8218854	8218871	8219116	18	-	FBgn0032005;	FlyBase
2L	11987387	11987495	11987512	11987696	18	-	FBgn0032388;	FlyBase
2L	13208777	13208995	13209012	13209472	18	+	FBgn0032482;	Novel
2R	6865374	6865867	6865884	6866687	18	-	FBgn0265935;	FlyBase
2R	13200824	13200889	13200906	13200998	18	+	FBgn0027079;	FlyBase
3L	2851696	2864043	2864060	2869449	18	-	FBgn0263392;	FlyBase
3L	7930745	7931232	7931249	7931755	18	-	FBgn0024187;	FlyBase
3R	11591307	11591995	11592012	11592367	18	-	FBgn0051363;	FlyBase
3R	24308728	24308832	24308849	24309025	18	+	FBgn0259685;	Novel
3R	27643973	27644405	27644422	27645225	18	-	FBgn0266579;	FlyBase
3R	27666539	27666785	27666802	27667109	18	+	FBgn0039536;	FlyBase
3R	27666539	27666785	27666802	27667100	18	+	FBgn0039536;	FlyBase
3R	28866038	28866153	28866170	28866317	18	+	FBgn0264324;	FlyBase
X	5631495	5632190	5632207	5633106	18	-	FBgn0259994;	FlyBase
X	6238260	6238721	6238738	6238946	18	+	FBgn0029851;	FlyBase
X	9112239	9112750	9112767	9113643	18	+	FBgn0030089;	FlyBase
X	10226655	10226972	10226989	10227403	18	+	FBgn0085437;	FlyBase
X	11436396	11436775	11436792	11437023	18	-	FBgn0262740;	FlyBase
X	11671814	11672030	11672047	11672250	18	+	FBgn0004370;	FlyBase
X	10782680	10782777	10782795	10786806	19	-	FBgn0003360;	Novel
3R	11918369	11937190	11937209	11947381	20	-	FBgn0037963;	Novel
X	134760	136055	136075	136635	21	+	FBgn0025836;	FlyBase
4	1220688	1221262	1221282	1221491	21	+	FBgn0263112;	FlyBase
2L	4874169	4874542	4874562	4874887	21	+	FBgn0051660;	FlyBase
2L	4988848	4989390	4989410	4990308	21	+	FBgn0083962;	FlyBase
2R	5503648	5506238	5506258	5506313	21	-	FBgn0033027;	FlyBase
2R	7679930	7680292	7680312	7680925	21	-	FBgn0033212;	FlyBase
2R	8883399	8883472	8883492	8883622	21	+	FBgn0011286;	FlyBase
2R	9530206	9530900	9530920	9532346	21	+	FBgn0259246;	Novel
2R	15520336	15521080	15521100	15521842	21	-	FBgn0019968;	Novel
2R	15520479	15521080	15521100	15521842	21	-	FBgn0019968;	Novel
2R	20429776	20431843	20431863	20459488	21	+	FBgn0086604;	FlyBase
2R	21021317	21021501	21021521	21021886	21	+	FBgn0050296;	FlyBase
2R	21021317	21021501	21021521	21023065	21	+	FBgn0050296;	FlyBase
3L	326539	326704	326724	326867	21	-	FBgn0052343;	FlyBase
3L	2041497	2041566	2041586	2041710	21	-	FBgn0086906;	FlyBase
3L	2514197	2514310	2514330	2524599	21	-	FBgn0010905;	FlyBase
3L	2564695	2565601	2565621	2566202	21	-	FBgn0010909;	FlyBase
3L	2564755	2565601	2565621	2566202	21	-	FBgn0010909;	FlyBase
3L	7933234	7933771	7933791	7935378	21	-	FBgn0024187;	FlyBase
3L	7933234	7933771	7933791	7933985	21	-	FBgn0024187;	FlyBase
3L	10576475	10580309	10580329	10584816	21	+	FBgn0052062;	FlyBase
3L	15522502	15522560	15522580	15522968	21	-	FBgn0036505;	FlyBase
3L	15522502	15522560	15522580	15523512	21	-	FBgn0036505;	FlyBase
3L	15868647	15869248	15869268	15869830	21	-	FBgn0264908;	FlyBase
3L	22760240	22760789	22760809	22777111	21	+	FBgn0052451;	FlyBase
3R	5651802	5651981	5652001	5652381	21	+	FBgn0262125;	FlyBase
3R	7905385	7905691	7905711	7905785	21	-	FBgn0037530;	FlyBase
3R	8017005	8017440	8017460	8018208	21	-	FBgn0037541;	FlyBase
3R	22020608	22020702	22020722	22020825	21	-	FBgn0019960;	FlyBase
3R	23847553	23847680	23847700	23847786	21	+	FBgn0085384;	FlyBase
3R	30252089	30252330	30252350	30252525	21	+	FBgn0039760;	Novel
3R	30252383	30252558	30252578	30252711	21	+	FBgn0039760;	Novel
X	3250328	3250392	3250412	3250497	21	+	FBgn0003374;	Novel
X	3250307	3250392	3250412	3250581	21	+	FBgn0003374;	Novel
X	3250328	3250392	3250412	3250560	21	+	FBgn0003374;	Novel
X	3250328	3250392	3250412	3250581	21	+	FBgn0003374;	Novel
X	3250307	3250392	3250412	3250560	21	+	FBgn0003374;	Novel
X	3250328	3250413	3250433	3250497	21	+	FBgn0003374;	Novel
X	3250286	3250413	3250433	3250581	21	+	FBgn0003374;	Novel
X	3250349	3250413	3250433	3250497	21	+	FBgn0003374;	Novel
X	3250307	3250413	3250433	3250497	21	+	FBgn0003374;	Novel
X	3250349	3250413	3250433	3250581	21	+	FBgn0003374;	Novel
X	3250370	3250434	3250454	3250581	21	+	FBgn0003374;	Novel
X	3250328	3250434	3250454	3250581	21	+	FBgn0003374;	Novel
X	3250328	3250434	3250454	3250560	21	+	FBgn0003374;	Novel
X	3250349	3250434	3250454	3250581	21	+	FBgn0003374;	Novel
X	3250307	3250434	3250454	3250581	21	+	FBgn0003374;	Novel
X	3250370	3250455	3250475	3250581	21	+	FBgn0003374;	Novel
X	3250349	3250455	3250475	3250581	21	+	FBgn0003374;	Novel
X	3250370	3250455	3250475	3250560	21	+	FBgn0003374;	Novel
X	3250412	3250476	3250496	3250581	21	+	FBgn0003374;	Novel
X	3250328	3250476	3250496	3250560	21	+	FBgn0003374;	Novel
X	3250370	3250476	3250496	3250581	21	+	FBgn0003374;	Novel
X	3250370	3250476	3250496	3250560	21	+	FBgn0003374;	Novel
X	3250307	3250497	3250517	3250581	21	+	FBgn0003374;	Novel
X	3250370	3250497	3250517	3250581	21	+	FBgn0003374;	Novel
X	3250433	3250497	3250517	3250581	21	+	FBgn0003374;	Novel
X	3250328	3250497	3250517	3250581	21	+	FBgn0003374;	Novel
X	3250412	3250497	3250517	3250581	21	+	FBgn0003374;	Novel
X	3250349	3250497	3250517	3250581	21	+	FBgn0003374;	Novel
X	5633465	5633738	5633758	5633871	21	-	FBgn0259994;	FlyBase
X	8174214	8174547	8174567	8174823	21	-	FBgn0030018;	FlyBase
X	13457071	13457132	13457152	13457216	21	+	FBgn0265416;	Novel
X	13457071	13457132	13457152	13457255	21	+	FBgn0265416;	Novel
X	20232164	20233423	20233443	20234328	21	-	FBgn0003654;	FlyBase
X	20232164	20233423	20233443	20234775	21	-	FBgn0003654;	FlyBase
X	20230617	20233423	20233443	20234775	21	-	FBgn0003654;	FlyBase
X	20230596	20233423	20233443	20234775	21	-	FBgn0003654;	FlyBase
4	726029	726662	726683	727461	22	+	FBgn0005666;	FlyBase
2R	11380793	11381573	11381594	11381663	22	-	FBgn0033631;	FlyBase
3L	9735680	9735971	9735992	9736928	22	-	FBgn0259163;	FlyBase
3R	25038516	25038653	25038674	25038846	22	-	FBgn0039261;	FlyBase
2L	11987387	11987472	11987494	11987696	23	-	FBgn0032388;	FlyBase
3R	25592291	25592354	25592376	25592583	23	-	FBgn0261287;	FlyBase
2L	3800037	3800208	3800231	3800290	24	+	FBgn0031571;	FlyBase
2L	19702025	19702327	19702350	19714889	24	+	FBgn0000464;	FlyBase
2L	22156815	22158364	22158387	22158513	24	+	FBgn0261802;	Novel
2R	7503028	7503172	7503195	7503649	24	+	FBgn0261397;	FlyBase
2R	24997301	24997913	24997936	24998278	24	-	FBgn0265434;	FlyBase
2R	24997301	24998278	24998301	25000039	24	-	FBgn0265434;	FlyBase
2R	24997697	24998278	24998301	25000039	24	-	FBgn0265434;	FlyBase
3L	5540559	5540620	5540643	5540758	24	-	FBgn0035612;	Novel
3L	5540559	5540620	5540643	5540725	24	-	FBgn0035612;	Novel
3L	9686463	9687230	9687253	9689265	24	-	FBgn0036030;	FlyBase
3L	15073194	15073307	15073330	15074325	24	-	FBgn0086690;	FlyBase
3R	4134172	4134367	4134390	4135224	24	+	FBgn0027341;	FlyBase
3R	4133919	4134367	4134390	4135260	24	+	FBgn0027341;	FlyBase
3R	4133919	4134367	4134390	4135224	24	+	FBgn0027341;	FlyBase
3R	5651802	5651981	5652004	5652381	24	+	FBgn0262125;	FlyBase
3R	10521220	10529439	10529462	10533911	24	-	FBgn0001235;	FlyBase
3R	10768645	10768712	10768735	10768901	24	-	FBgn0266446;	Novel
3R	24699426	24700706	24700729	24702088	24	+	FBgn0003429;	FlyBase
X	746115	746280	746303	746517	24	+	FBgn0021764;	FlyBase
X	6125095	6125952	6125975	6126245	24	-	FBgn0264386;	FlyBase
X	6784735	6785511	6785534	6786156	24	-	FBgn0259228;	Novel
X	11387933	11394223	11394246	11395240	24	+	FBgn0001624;	FlyBase
X	11390540	11394223	11394246	11395240	24	+	FBgn0001624;	FlyBase
X	13457071	13457174	13457197	13457255	24	+	FBgn0265416;	Novel
X	13593802	13593899	13593922	13593974	24	-	FBgn0004169;	Novel
X	13593799	13593899	13593922	13593974	24	-	FBgn0004169;	Novel
X	13596748	13597381	13597404	13599416	24	-	FBgn0004169;	FlyBase
X	13596748	13597381	13597404	13598174	24	-	FBgn0004169;	FlyBase
X	13804421	13805452	13805475	13806532	24	+	FBgn0261244;	FlyBase
2R	15933819	15934099	15934123	15934199	25	-	FBgn0015247;	Novel
X	18192563	18199124	18199148	18199774	25	+	FBgn0083228;	FlyBase
4	281892	281948	281973	282436	26	-	FBgn0039900;	Novel
2L	6358083	6358143	6358168	6358224	26	-	FBgn0031804;	FlyBase
2R	1113725	1116388	1116413	1120625	26	+	FBgn0003256;	Novel
2R	1113725	1116388	1116413	1124963	26	+	FBgn0003256;	Novel
2R	12878710	12879197	12879222	12879689	26	-	FBgn0013305;	FlyBase
2R	12878710	12879197	12879222	12879689	26	+	FBgn0002069;	Novel
3L	6739825	6739896	6739921	6740667	26	-	FBgn0261934;	Novel
3L	6739825	6739896	6739921	6740305	26	-	FBgn0261934;	Novel
3L	8563634	8563882	8563907	8563979	26	+	FBgn0260442;	FlyBase
3L	9141843	9143298	9143323	9143527	26	+	FBgn0263456;	FlyBase
3L	9141508	9143298	9143323	9143527	26	+	FBgn0263456;	FlyBase
3R	4295700	4297488	4297513	4298532	26	+	FBgn0041605;	Novel
3R	8679808	8679860	8679885	8679951	26	-	FBgn0053325;	FlyBase
3R	14452006	14475292	14475317	14480642	26	-	FBgn0086901;	Novel
4	636618	638600	638626	638966	27	-	FBgn0039916;	Novel
4	636618	638600	638626	639015	27	-	FBgn0039916;	Novel
2L	8225415	8225486	8225512	8225672	27	-	FBgn0032006;	FlyBase
2L	8317354	8317524	8317550	8317634	27	-	FBgn0262598;	FlyBase
2L	14636159	14639743	14639769	14688466	27	-	FBgn0003016;	FlyBase
2L	15163764	15164104	15164130	15164207	27	-	FBgn0028888;	Novel
2L	16475411	16481525	16481551	16483808	27	-	FBgn0005677;	FlyBase
2L	16475405	16481525	16481551	16483808	27	-	FBgn0005677;	FlyBase
2L	19926512	19926621	19926647	19928623	27	+	FBgn0263873;	FlyBase
2L	20875724	20876587	20876613	20876912	27	-	FBgn0032901;	FlyBase
2R	6009501	6009798	6009824	6010379	27	+	FBgn0264959;	Novel
2R	12387427	12387913	12387939	12388300	27	+	FBgn0033725;	FlyBase
2R	12387517	12387913	12387939	12388300	27	+	FBgn0033725;	FlyBase
2R	12673339	12673899	12673925	12674991	27	-	FBgn0261625;	Novel
2R	12673339	12673899	12673925	12676125	27	-	FBgn0261625;	Novel
2R	15279924	15280322	15280348	15280907	27	-	FBgn0265194;	Novel
2R	16754152	16754243	16754269	16755887	27	-	FBgn0267002;	FlyBase
2R	16926807	16928125	16928151	16931112	27	+	FBgn0003091;	FlyBase
2R	19174121	19174339	19174365	19174577	27	+	FBgn0034420;	FlyBase
2R	19174121	19174339	19174365	19174882	27	+	FBgn0034420;	FlyBase
2R	21769226	21769289	21769315	21769371	27	+	FBgn0050395;	FlyBase
2R	22606169	22606247	22606273	22606509	27	+	FBgn0034743;	Novel
2R	24393203	24393488	24393514	24396043	27	-	FBgn0035001;	FlyBase
3L	4325410	4326209	4326235	4326984	27	-	FBgn0035533;	Novel
3L	4816645	4816705	4816731	4816987	27	-	FBgn0261797;	FlyBase
3L	5573829	5574940	5574966	5576838	27	-	FBgn0015766;	FlyBase
3L	7048964	7049550	7049576	7050173	27	+	FBgn0260660;	FlyBase
3L	7048964	7049550	7049576	7050565	27	+	FBgn0260660;	FlyBase
3L	7700548	7702628	7702654	7703846	27	-	FBgn0261788;	Novel
3L	7700548	7702628	7702654	7703846	27	+	FBgn0052373;	Novel
3L	9780252	9780407	9780433	9780536	27	+	FBgn0036043;	FlyBase
3L	12140128	12141001	12141027	12141140	27	+	FBgn0036257;	Novel
3L	22301316	22301926	22301952	22302795	27	-	FBgn0004449;	FlyBase
3R	4133919	4134146	4134172	4134367	27	+	FBgn0027341;	FlyBase
3R	5531343	5531414	5531440	5531660	27	+	FBgn0010051;	FlyBase
3R	10772604	10773135	10773161	10777177	27	-	FBgn0266446;	FlyBase
3R	16556324	16569035	16569061	16569140	27	+	FBgn0259244;	FlyBase
3R	16566001	16569035	16569061	16569140	27	+	FBgn0259244;	FlyBase
3R	18948007	18963769	18963795	18969419	27	+	FBgn0261262;	Novel
3R	18959924	18963769	18963795	18969419	27	+	FBgn0263983;	Novel
3R	19240838	19241654	19241680	19242525	27	-	FBgn0038693;	Novel
3R	24352351	24352625	24352651	24353184	27	+	FBgn0039187;	Novel
3R	27663441	27664097	27664123	27664416	27	+	FBgn0039536;	FlyBase
3R	30389328	30389416	30389442	30389697	27	+	FBgn0015221;	FlyBase
X	6132313	6133695	6133721	6135702	27	-	FBgn0264386;	Novel
X	8875860	8876033	8876059	8876573	27	-	FBgn0011661;	FlyBase
X	12295684	12298169	12298195	12312792	27	+	FBgn0267001;	FlyBase
X	13220146	13223826	13223852	13224984	27	-	FBgn0004456;	FlyBase
X	17720699	17720948	17720974	17721423	27	+	FBgn0261570;	FlyBase
X	19605682	19609463	19609489	19610381	27	+	FBgn0031037;	FlyBase
2R	5066923	5066977	5067004	5069982	28	-	FBgn0013348;	FlyBase
2R	9477137	9477219	9477246	9477374	28	+	FBgn0259234;	FlyBase
2R	14300791	14300857	14300884	14300943	28	-	FBgn0033921;	Novel
3L	7656203	7656271	7656298	7656375	28	-	FBgn0261788;	Novel
3R	10613800	10618656	10618683	10638624	28	-	FBgn0001235;	Novel
3R	27658921	27659929	27659956	27660110	28	-	FBgn0002772;	FlyBase
X	5620286	5622252	5622279	5622417	28	-	FBgn0004687;	FlyBase
2L	5204592	5204875	5204903	5205104	29	+	FBgn0261836;	Novel
2L	22536378	22536537	22536565	22536621	29	-	FBgn0064225;	FlyBase
2R	10794484	10797241	10797269	10798259	29	-	FBgn0053144;	Novel
2R	10794484	10797241	10797269	10798340	29	-	FBgn0053144;	Novel
2R	12618550	12618608	12618636	12618781	29	+	FBgn0266487;	Novel
3L	7131908	7132649	7132677	7133119	29	+	FBgn0010387;	FlyBase
3R	18435790	18506329	18506357	18506494	29	-	FBgn0004652;	Novel
2L	4318708	4318948	4318977	4319330	30	+	FBgn0010473;	Novel
2L	4985424	4985733	4985762	4985862	30	+	FBgn0083962;	FlyBase
2L	18631774	18649598	18649627	18660209	30	+	FBgn0032694;	FlyBase
2L	20336549	20339059	20339088	20339245	30	+	FBgn0003475;	FlyBase
2L	20875724	20876587	20876616	20876912	30	-	FBgn0032901;	FlyBase
2R	11228676	11229004	11229033	11229411	30	-	FBgn0050021;	FlyBase
2R	12673339	12673899	12673928	12674991	30	-	FBgn0261625;	FlyBase
2R	12673339	12673899	12673928	12676125	30	-	FBgn0261625;	FlyBase
2R	15522128	15522436	15522465	15522874	30	-	FBgn0019968;	FlyBase
2R	16342770	16343006	16343035	16343095	30	-	FBgn0034117;	FlyBase
2R	17138083	17138144	17138173	17138264	30	+	FBgn0034200;	Novel
2R	17138083	17138144	17138173	17138234	30	+	FBgn0034200;	Novel
2R	17138083	17138174	17138203	17138264	30	+	FBgn0034200;	Novel
2R	19237063	19237742	19237771	19238152	30	+	FBgn0010434;	FlyBase
2R	19456253	19467884	19467913	19468790	30	+	FBgn0260934;	Novel
2R	19467641	19467884	19467913	19468790	30	+	FBgn0260934;	Novel
2R	19467024	19467884	19467913	19468790	30	+	FBgn0260934;	Novel
2R	21308158	21308292	21308321	21308452	30	+	FBgn0261554;	FlyBase
3L	444376	444490	444519	444601	30	-	FBgn0001316;	FlyBase
3L	1288238	1289999	1290028	1290286	30	+	FBgn0052333;	FlyBase
3L	1658590	1658916	1658945	1659846	30	-	FBgn0035253;	Novel
3L	1658590	1658916	1658945	1659254	30	-	FBgn0035253;	Novel
3L	1659990	1660197	1660226	1660651	30	-	FBgn0035253;	Novel
3L	1659990	1660197	1660226	1661109	30	-	FBgn0035253;	Novel
3L	1779985	1780887	1780916	1781095	30	-	FBgn0250789;	FlyBase
3L	3718990	3721537	3721566	3722156	30	-	FBgn0052264;	FlyBase
3L	4470175	4470383	4470412	4470653	30	+	FBgn0052249;	Novel
3L	4470175	4470383	4470412	4470593	30	+	FBgn0052249;	Novel
3L	4470175	4470383	4470412	4470683	30	+	FBgn0052249;	Novel
3L	4470175	4470413	4470442	4470593	30	+	FBgn0052249;	Novel
3L	4470175	4470413	4470442	4470683	30	+	FBgn0052249;	Novel
3L	4470382	4470443	4470472	4470683	30	+	FBgn0052249;	Novel
3L	4470175	4470443	4470472	4470683	30	+	FBgn0052249;	Novel
3L	4470382	4470443	4470472	4470623	30	+	FBgn0052249;	Novel
3L	4470412	4470473	4470502	4470683	30	+	FBgn0052249;	Novel
3L	4470175	4470473	4470502	4470683	30	+	FBgn0052249;	Novel
3L	4470382	4470473	4470502	4470683	30	+	FBgn0052249;	Novel
3L	4470382	4470473	4470502	4470623	30	+	FBgn0052249;	Novel
3L	4470412	4470473	4470502	4470653	30	+	FBgn0052249;	Novel
3L	4470442	4470503	4470532	4470623	30	+	FBgn0052249;	Novel
3L	4470382	4470503	4470532	4470623	30	+	FBgn0052249;	Novel
3L	4470412	4470503	4470532	4470623	30	+	FBgn0052249;	Novel
3L	4470382	4470503	4470532	4470683	30	+	FBgn0052249;	Novel
3L	4470175	4470503	4470532	4470683	30	+	FBgn0052249;	Novel
3L	4470442	4470503	4470532	4470683	30	+	FBgn0052249;	Novel
3L	4470412	4470503	4470532	4470683	30	+	FBgn0052249;	Novel
3L	4470412	4470533	4470562	4470683	30	+	FBgn0052249;	Novel
3L	4470175	4470533	4470562	4470683	30	+	FBgn0052249;	Novel
3L	4470472	4470533	4470562	4470683	30	+	FBgn0052249;	Novel
3L	4470382	4470533	4470562	4470683	30	+	FBgn0052249;	Novel
3L	4470442	4470533	4470562	4470683	30	+	FBgn0052249;	Novel
3L	4470472	4470563	4470592	4470653	30	+	FBgn0052249;	Novel
3L	4470442	4470563	4470592	4470653	30	+	FBgn0052249;	Novel
3L	4470382	4470563	4470592	4470683	30	+	FBgn0052249;	Novel
3L	4470502	4470563	4470592	4470653	30	+	FBgn0052249;	Novel
3L	4470502	4470563	4470592	4470683	30	+	FBgn0052249;	Novel
3L	4470472	4470563	4470592	4470683	30	+	FBgn0052249;	Novel
3L	4470442	4470563	4470592	4470683	30	+	FBgn0052249;	Novel
3L	4470502	4470593	4470622	4470683	30	+	FBgn0052249;	Novel
3L	4470412	4470593	4470622	4470683	30	+	FBgn0052249;	Novel
3L	4470532	4470593	4470622	4470683	30	+	FBgn0052249;	Novel
3L	4470472	4470593	4470622	4470683	30	+	FBgn0052249;	Novel
3L	4470382	4470593	4470622	4470683	30	+	FBgn0052249;	Novel
3L	4470442	4470593	4470622	4470683	30	+	FBgn0052249;	Novel
3L	7038151	7040546	7040575	7041018	30	+	FBgn0260660;	FlyBase
3L	7240941	7241226	7241255	7241320	30	-	FBgn0035753;	FlyBase
3L	9633924	9634404	9634433	9634687	30	-	FBgn0016081;	FlyBase
3L	20023639	20023953	20023982	20024156	30	+	FBgn0261574;	FlyBase
3L	20848514	20851413	20851442	20852579	30	-	FBgn0052432;	FlyBase
3L	23020842	23021679	23021708	23024029	30	+	FBgn0262509;	FlyBase
3R	11798039	11798118	11798147	11798274	30	-	FBgn0051116;	FlyBase
3R	19594098	19594369	19594398	19594500	30	+	FBgn0260003;	FlyBase
3R	20750354	20752346	20752375	20753509	30	+	FBgn0259222;	FlyBase
3R	20750757	20752346	20752375	20754969	30	+	FBgn0259222;	FlyBase
3R	21008240	21010586	21010615	21011267	30	+	FBgn0013995;	FlyBase
3R	21009514	21010586	21010615	21011267	30	+	FBgn0013995;	FlyBase
3R	21789760	21790709	21790738	21791531	30	-	FBgn0013759;	FlyBase
3R	25048790	25048879	25048908	25049272	30	+	FBgn0039265;	FlyBase
3R	26579281	26579439	26579468	26579644	30	+	FBgn0263289;	FlyBase
3R	31793470	31793578	31793607	31793877	30	-	FBgn0039877;	FlyBase
X	2484089	2484218	2484247	2484333	30	-	FBgn0284408;	Novel
X	6665686	6666240	6666269	6666850	30	+	FBgn0062413;	FlyBase
X	10221582	10221659	10221688	10221866	30	+	FBgn0085437;	FlyBase
X	12235125	12235192	12235221	12235280	30	-	FBgn0052655;	Novel
X	13806664	13808370	13808399	13809281	30	+	FBgn0261244;	Novel
X	13827719	13828224	13828253	13828642	30	-	FBgn0030530;	FlyBase
X	16708738	16709252	16709281	16709374	30	+	FBgn0030778;	FlyBase
